# Supplementary material for: Insights into the architecture of human-induced polygenic selection in Duroc pigs
Source: J Anim Sci Biotechnol. 2022 Sep 21;13:99. doi: 10.1186/s40104-022-00751-x (PMC9490910; doi:10.1186/s40104-022-00751-x)
Supplement: Supplementary file 10 — Additional file 10: Table S1. The pairwise difference of teats number between each birth year using a Welch Two Sample t-test. [file 40104_2022_751_MOESM10_ESM.xlsx]

## Sheet: Table S1
Table S1. The pairwise difference of teats number between each birth year using a Welch Two Sample t-test.
	2009	2010	2011	2012	2013	2014	2015	2016	2017
2009	1
2010	0.8548	1
2011	0.4658	0.0318	1
2012	0.0031	6.91e-15	2.2e-16	1
2013	0.0011	4.79e-14	9.97e-13	0.139	1
2014	0.0033	9.42e-15	2.2e-16	0.8057	0.1302	1
2015	0.0038	2.24e-14	2.2e-16	0.4653	0.0943	0.6719	1
2016	0.0031	6.89e-15	2.2e-16	0.9648	0.1396	0.7776	0.4376	1
2017	0.0039	2.33e-14	2.2e-16	0.1604	0.0749	0.4968	0.9187	0.1122	1
