# Supplementary material for: Insights into the architecture of human-induced polygenic selection in Duroc pigs
Source: J Anim Sci Biotechnol. 2022 Sep 21;13:99. doi: 10.1186/s40104-022-00751-x (PMC9490910; doi:10.1186/s40104-022-00751-x)
Supplement: Supplementary file 11 — Additional file 11: Table S2. The significant Generation Proxy Selection Mapping (GPSM) signals. [file 40104_2022_751_MOESM11_ESM.xlsx]

## Sheet: Table S2
Table S2. The significant Generation Proxy Selection Mapping (GPSM) signals
Chromosome	SNP	Position	Minor allele	Major allele	MAF	P-value
1	1_68486936	68486936	T	G	0.144	5e-05
1	1_97249534	97249534	C	A	0.087	5.47e-05
1	1_222807147	222807147	G	T	0.095	2.22e-05
1	1_222820787	222820787	T	C	0.096	3.18e-05
1	1_268343374	268343374	T	C	0.345	1.83e-05
2	2_2962617	2962617	G	A	0.279	3.99e-06
2	2_2971550	2971550	G	A	0.276	7.69e-06
2	2_2987330	2987330	G	C	0.244	3.84e-06
2	2_2987490	2987490	A	G	0.244	3.84e-06
2	2_2988971	2988971	T	C	0.243	3.66e-06
2	2_2989153	2989153	T	C	0.243	3.66e-06
2	2_2989174	2989174	T	A	0.243	3.66e-06
2	2_2990158	2990158	C	T	0.243	3.66e-06
2	2_2991831	2991831	A	G	0.243	3.66e-06
2	2_2991875	2991875	T	C	0.243	3.66e-06
2	2_2992309	2992309	C	T	0.282	4.12e-05
2	2_2995419	2995419	G	A	0.283	4.33e-05
2	2_2995743	2995743	T	G	0.243	3.66e-06
2	2_2995888	2995888	A	C	0.243	3.66e-06
2	2_2996062	2996062	A	C	0.243	3.66e-06
2	2_2996073	2996073	C	G	0.243	3.66e-06
2	2_2998037	2998037	A	G	0.243	5.26e-06
2	2_2998303	2998303	G	T	0.243	3.66e-06
2	2_2998322	2998322	A	G	0.243	3.66e-06
2	2_2998738	2998738	T	C	0.243	3.66e-06
2	2_2998792	2998792	G	A	0.243	3.66e-06
2	2_2998889	2998889	A	G	0.243	3.66e-06
2	2_2999836	2999836	A	G	0.243	3.66e-06
2	2_2999842	2999842	G	A	0.243	3.66e-06
2	2_47352626	47352626	A	G	0.026	5.38e-05
2	2_52424392	52424392	G	A	0.109	6.22e-05
2	2_52582387	52582387	C	T	0.087	1.63e-05
2	2_52582408	52582408	G	A	0.087	5.78e-06
2	2_52582423	52582423	C	T	0.086	1.32e-05
2	2_52582444	52582444	T	A	0.086	1.32e-05
2	2_52582477	52582477	A	G	0.086	1.32e-05
2	2_52582837	52582837	C	T	0.09	3.57e-05
2	2_52582866	52582866	T	A	0.087	2.75e-05
2	2_52582913	52582913	T	C	0.074	2.65e-05
2	2_52583099	52583099	G	A	0.087	2.27e-05
2	2_52587223	52587223	C	T	0.107	4.13e-06
2	2_52595247	52595247	T	C	0.088	1.7e-05
2	2_52599421	52599421	C	A	0.088	3.72e-05
2	2_52600938	52600938	C	T	0.088	4.41e-05
2	2_52601621	52601621	C	T	0.087	5.78e-06
2	2_52606277	52606277	A	T	0.086	1.32e-05
2	2_52606785	52606785	C	T	0.086	1.32e-05
2	2_52611299	52611299	C	T	0.087	2.27e-05
2	2_52617417	52617417	A	T	0.087	3.18e-05
2	2_52618489	52618489	A	T	0.087	5.78e-06
2	2_52724756	52724756	T	C	0.16	3.88e-05
2	2_52724986	52724986	A	G	0.086	4.06e-05
2	2_52725097	52725097	G	A	0.087	1.7e-05
2	2_52726018	52726018	A	G	0.086	4.06e-05
2	2_52727124	52727124	C	T	0.086	4.06e-05
2	2_52727156	52727156	G	T	0.087	3.36e-05
2	2_52727331	52727331	C	T	0.086	4.06e-05
2	2_52727705	52727705	C	T	0.086	4.06e-05
2	2_52727720	52727720	C	G	0.073	3.5e-05
2	2_52728138	52728138	A	C	0.086	4.06e-05
2	2_52728252	52728252	C	T	0.073	2.43e-05
2	2_52743812	52743812	C	A	0.088	3.21e-05
2	2_52748620	52748620	C	T	0.158	1.37e-05
2	2_52771881	52771881	A	G	0.154	2.01e-05
2	2_52795323	52795323	T	G	0.154	2.18e-05
2	2_52799433	52799433	A	G	0.087	2.27e-05
2	2_52810482	52810482	T	C	0.087	1.63e-05
2	2_52818003	52818003	C	T	0.104	2.86e-05
2	2_52821065	52821065	C	T	0.167	1.84e-06
2	2_52822798	52822798	A	G	0.165	3.09e-06
2	2_52841115	52841115	T	C	0.158	2.12e-05
2	2_52841574	52841574	G	T	0.087	4.97e-05
2	2_52843184	52843184	C	T	0.162	6.07e-07
2	2_52843902	52843902	G	T	0.156	4.38e-05
2	2_52856211	52856211	C	T	0.087	2.7e-05
2	2_52858603	52858603	G	A	0.161	4.71e-07
2	2_52858729	52858729	G	A	0.16	2.2e-06
2	2_52876741	52876741	C	T	0.166	1.59e-06
2	2_52960191	52960191	G	A	0.086	4.06e-05
2	2_52965804	52965804	T	G	0.087	1.9e-05
2	2_52969522	52969522	C	G	0.087	3.36e-05
2	2_52969531	52969531	A	G	0.087	3.36e-05
2	2_52969551	52969551	A	G	0.086	4.06e-05
2	2_52969674	52969674	T	C	0.087	2.08e-05
2	2_52969737	52969737	A	G	0.087	2.08e-05
2	2_52986409	52986409	A	C	0.105	3.39e-05
2	2_52986412	52986412	A	T	0.105	3.39e-05
2	2_52996567	52996567	C	T	0.105	5.91e-05
2	2_52996568	52996568	A	G	0.104	5.65e-05
2	2_53050696	53050696	T	A	0.103	3.45e-05
2	2_53051919	53051919	A	C	0.104	2.06e-05
2	2_53055851	53055851	G	A	0.105	2.08e-05
2	2_53056425	53056425	T	G	0.104	4.09e-05
2	2_53056968	53056968	T	C	0.104	4.09e-05
2	2_53057346	53057346	C	A	0.104	3.9e-05
2	2_53057468	53057468	A	T	0.104	3.9e-05
2	2_53059337	53059337	C	A	0.105	2.08e-05
2	2_53059338	53059338	A	G	0.105	2.08e-05
2	2_53060030	53060030	C	T	0.105	2.44e-05
2	2_53060419	53060419	T	C	0.156	5.67e-05
2	2_53061452	53061452	G	A	0.105	1.23e-05
2	2_53061676	53061676	G	A	0.104	9.15e-06
2	2_53062845	53062845	A	G	0.105	2.08e-05
2	2_53063972	53063972	A	C	0.104	1.83e-05
2	2_53064927	53064927	T	C	0.105	1.74e-05
2	2_53067372	53067372	A	T	0.105	1.16e-05
2	2_53068354	53068354	T	C	0.105	2.44e-05
2	2_53069530	53069530	T	G	0.105	1.23e-05
2	2_53071259	53071259	A	G	0.103	1.75e-05
2	2_53071347	53071347	A	T	0.103	1.75e-05
2	2_53072504	53072504	C	T	0.103	2.95e-05
2	2_53072667	53072667	T	A	0.103	2.95e-05
2	2_53073783	53073783	A	C	0.103	2.95e-05
2	2_53074056	53074056	T	A	0.103	2.95e-05
2	2_53074384	53074384	T	C	0.103	3.45e-05
2	2_53074725	53074725	C	T	0.103	2.95e-05
2	2_53074750	53074750	T	C	0.103	2.95e-05
2	2_53074977	53074977	A	G	0.103	1.75e-05
2	2_53075789	53075789	G	A	0.103	2.95e-05
2	2_53075876	53075876	T	C	0.103	2.95e-05
2	2_53076126	53076126	A	C	0.103	2.95e-05
2	2_53076515	53076515	A	G	0.103	2.95e-05
2	2_53076535	53076535	A	G	0.103	3.08e-05
2	2_53076656	53076656	G	T	0.103	2.95e-05
2	2_53076875	53076875	A	G	0.103	1.75e-05
2	2_53077208	53077208	A	C	0.103	2.95e-05
2	2_53077548	53077548	C	A	0.103	3.08e-05
2	2_53077721	53077721	G	C	0.103	2.95e-05
2	2_53078208	53078208	T	C	0.104	1.83e-05
2	2_53078221	53078221	A	T	0.104	1.83e-05
2	2_53078379	53078379	A	T	0.103	2.95e-05
2	2_53079688	53079688	C	G	0.103	1.75e-05
2	2_53080232	53080232	A	G	0.103	1.75e-05
2	2_53081105	53081105	G	A	0.103	3.08e-05
2	2_53081187	53081187	C	A	0.104	1.83e-05
2	2_53081196	53081196	G	A	0.104	1.83e-05
2	2_53082216	53082216	G	A	0.103	2.95e-05
2	2_53082315	53082315	A	G	0.103	2.95e-05
2	2_53083049	53083049	A	G	0.102	3.15e-05
2	2_53083683	53083683	C	A	0.104	2.51e-05
2	2_53084225	53084225	T	C	0.102	3.15e-05
2	2_53084587	53084587	G	A	0.103	2.57e-05
2	2_53084700	53084700	G	A	0.104	2.51e-05
2	2_53085766	53085766	G	T	0.105	5.41e-05
2	2_53086399	53086399	T	C	0.102	3.15e-05
2	2_53086434	53086434	C	A	0.104	2.51e-05
2	2_53087024	53087024	G	A	0.103	1.88e-05
2	2_53087171	53087171	T	C	0.106	5.58e-05
2	2_53087293	53087293	A	G	0.104	2.51e-05
2	2_53087314	53087314	C	T	0.104	1.48e-05
2	2_53087737	53087737	A	G	0.103	1.54e-05
2	2_53088516	53088516	T	C	0.103	1.57e-05
2	2_53088546	53088546	A	G	0.103	1.57e-05
2	2_53088906	53088906	A	T	0.103	2.63e-05
2	2_53089159	53089159	A	G	0.103	2.63e-05
2	2_53089477	53089477	A	G	0.103	2.63e-05
2	2_53090023	53090023	A	G	0.103	2.63e-05
2	2_53090606	53090606	T	C	0.103	2.44e-05
2	2_53090615	53090615	A	G	0.103	2.44e-05
2	2_53090679	53090679	C	A	0.103	2.63e-05
2	2_53090915	53090915	C	T	0.103	2.44e-05
2	2_53091032	53091032	G	A	0.104	2.54e-05
2	2_53091514	53091514	A	G	0.103	2.63e-05
2	2_53091581	53091581	T	C	0.103	2.63e-05
2	2_53091894	53091894	G	A	0.103	2.44e-05
2	2_53091939	53091939	G	T	0.103	2.63e-05
2	2_53092057	53092057	G	A	0.103	1.57e-05
2	2_53092163	53092163	T	G	0.103	1.57e-05
2	2_53092577	53092577	A	G	0.103	1.57e-05
2	2_53092746	53092746	T	C	0.103	2.63e-05
2	2_53093440	53093440	G	C	0.103	1.57e-05
2	2_53093638	53093638	T	C	0.09	3.63e-05
2	2_53093654	53093654	G	A	0.091	3.91e-05
2	2_53093741	53093741	T	A	0.103	1.57e-05
2	2_53093964	53093964	G	T	0.102	3.15e-05
2	2_53093978	53093978	T	C	0.102	3.15e-05
2	2_53093987	53093987	C	A	0.102	3.15e-05
2	2_53094000	53094000	C	T	0.102	3.15e-05
2	2_53094283	53094283	G	T	0.102	3.15e-05
2	2_53094515	53094515	A	C	0.103	3.31e-05
2	2_53094616	53094616	T	C	0.102	3.15e-05
2	2_53094759	53094759	T	C	0.102	3.15e-05
2	2_53106138	53106138	A	G	0.101	4.42e-06
2	2_53109696	53109696	T	G	0.102	3.15e-05
2	2_53110646	53110646	G	A	0.103	2.95e-05
2	2_53110948	53110948	G	A	0.102	3.15e-05
2	2_53112489	53112489	T	A	0.101	4.42e-06
2	2_53112492	53112492	C	T	0.101	4.42e-06
2	2_53112506	53112506	C	T	0.101	4.42e-06
2	2_53114038	53114038	A	T	0.102	3.15e-05
2	2_53114066	53114066	G	A	0.103	6.1e-05
2	2_53114067	53114067	T	C	0.102	3.15e-05
2	2_53115611	53115611	G	T	0.159	3.15e-05
2	2_53116040	53116040	T	G	0.159	3.61e-05
2	2_53116062	53116062	C	T	0.104	3.15e-05
2	2_53116430	53116430	T	G	0.103	3.69e-05
2	2_53116434	53116434	T	C	0.103	3.69e-05
2	2_53116508	53116508	A	G	0.102	3.15e-05
2	2_53116510	53116510	A	G	0.102	3.15e-05
2	2_53116763	53116763	G	T	0.102	3.15e-05
2	2_53117043	53117043	G	C	0.103	2.95e-05
2	2_53117276	53117276	G	C	0.103	1.88e-05
2	2_53117327	53117327	T	C	0.103	1.88e-05
2	2_53125874	53125874	T	C	0.103	5.26e-05
2	2_53152155	53152155	T	C	0.101	4.42e-06
2	2_53152190	53152190	A	G	0.101	4.42e-06
2	2_53152508	53152508	G	A	0.102	3.07e-05
2	2_53152754	53152754	C	A	0.103	2.66e-05
2	2_53154506	53154506	A	C	0.102	3.15e-05
2	2_53154598	53154598	G	A	0.102	7.78e-06
2	2_53154731	53154731	G	A	0.101	1.49e-06
2	2_53155342	53155342	T	C	0.156	4.1e-05
2	2_53161666	53161666	A	G	0.105	1.51e-05
2	2_53165530	53165530	C	T	0.103	1.61e-05
2	2_53165531	53165531	A	G	0.103	1.66e-05
2	2_53165538	53165538	C	T	0.103	1.66e-05
2	2_53165556	53165556	A	G	0.102	3.15e-05
2	2_53166101	53166101	T	A	0.104	1.83e-05
2	2_53166964	53166964	T	G	0.104	2.49e-05
2	2_53166965	53166965	A	G	0.104	2.49e-05
2	2_53167109	53167109	G	A	0.104	4.91e-05
2	2_53167719	53167719	A	T	0.104	2.49e-05
2	2_53168032	53168032	T	G	0.104	4.91e-05
2	2_53168126	53168126	A	G	0.103	1.48e-05
2	2_53168137	53168137	T	G	0.103	1.48e-05
2	2_53169644	53169644	T	C	0.086	1.6e-05
2	2_53170210	53170210	A	T	0.103	2.95e-05
2	2_53170870	53170870	T	C	0.103	3.45e-05
2	2_53170918	53170918	T	G	0.103	3.45e-05
2	2_53171094	53171094	A	G	0.103	3.45e-05
2	2_53171143	53171143	A	G	0.104	1.74e-05
2	2_53171366	53171366	C	T	0.104	1.74e-05
2	2_53171486	53171486	C	G	0.104	1.74e-05
2	2_53171669	53171669	C	A	0.103	2.95e-05
2	2_53172161	53172161	A	G	0.104	1.74e-05
2	2_53172553	53172553	G	A	0.104	1.74e-05
2	2_53173000	53173000	G	A	0.104	1.74e-05
2	2_53173090	53173090	C	T	0.104	1.74e-05
2	2_53173416	53173416	T	A	0.103	3.45e-05
2	2_53173802	53173802	T	G	0.103	1.86e-05
2	2_53173949	53173949	G	A	0.104	1.03e-05
2	2_53174009	53174009	A	C	0.103	3.45e-05
2	2_53174110	53174110	C	T	0.104	1.74e-05
2	2_53175396	53175396	G	A	0.104	5.65e-05
2	2_53175620	53175620	G	A	0.104	5.65e-05
2	2_53176191	53176191	A	G	0.104	5.65e-05
2	2_53176247	53176247	G	A	0.105	2.88e-05
2	2_53176474	53176474	C	A	0.103	5.26e-05
2	2_53176482	53176482	T	A	0.103	5.26e-05
2	2_53176818	53176818	T	G	0.103	3.45e-05
2	2_53177078	53177078	T	C	0.104	4.91e-05
2	2_53177696	53177696	T	G	0.104	4.91e-05
2	2_53178446	53178446	A	G	0.104	4.91e-05
2	2_53178512	53178512	T	C	0.105	2.61e-05
2	2_53179508	53179508	C	G	0.104	2.49e-05
2	2_53180513	53180513	G	A	0.105	2.61e-05
2	2_53180557	53180557	T	G	0.104	4.91e-05
2	2_53182486	53182486	C	T	0.159	4.84e-05
2	2_53182700	53182700	T	C	0.102	1.09e-05
2	2_53183332	53183332	A	G	0.103	2.95e-05
2	2_53184538	53184538	G	A	0.104	4.91e-05
2	2_53184553	53184553	A	T	0.104	4.91e-05
2	2_53184948	53184948	C	A	0.103	2.95e-05
2	2_53185131	53185131	G	A	0.105	2.61e-05
2	2_53185327	53185327	G	C	0.103	2.95e-05
2	2_53185820	53185820	G	T	0.105	2.61e-05
2	2_53186906	53186906	T	G	0.105	2.61e-05
2	2_53187914	53187914	A	G	0.105	3.08e-05
2	2_53188893	53188893	T	C	0.104	4.91e-05
2	2_53189240	53189240	C	A	0.103	5.26e-05
2	2_53189855	53189855	T	C	0.104	4.91e-05
2	2_53190116	53190116	A	G	0.103	5.26e-05
2	2_53190120	53190120	T	C	0.103	5.26e-05
2	2_53191459	53191459	A	G	0.104	4.91e-05
2	2_53191482	53191482	A	G	0.104	4.91e-05
2	2_53192770	53192770	C	T	0.104	4.91e-05
2	2_53193943	53193943	G	C	0.103	3.08e-05
2	2_53193957	53193957	T	C	0.103	2.95e-05
2	2_53194526	53194526	A	G	0.103	3.08e-05
2	2_53194610	53194610	T	C	0.103	2.95e-05
2	2_53194715	53194715	G	A	0.103	3.08e-05
2	2_53194875	53194875	T	C	0.103	3.08e-05
2	2_53194969	53194969	C	T	0.103	3.08e-05
2	2_53195203	53195203	T	C	0.104	1.83e-05
2	2_53195279	53195279	G	A	0.104	1.83e-05
2	2_53195395	53195395	T	A	0.104	1.83e-05
2	2_53195584	53195584	A	G	0.103	3.08e-05
2	2_53195593	53195593	A	G	0.103	3.08e-05
2	2_53195867	53195867	A	T	0.103	3.08e-05
2	2_53195879	53195879	A	G	0.103	3.08e-05
2	2_53195959	53195959	C	T	0.103	3.08e-05
2	2_53195986	53195986	C	T	0.103	2.95e-05
2	2_53196142	53196142	C	T	0.103	3.08e-05
2	2_53196431	53196431	C	G	0.103	3.08e-05
2	2_53196608	53196608	T	C	0.103	3.08e-05
2	2_53196631	53196631	A	C	0.103	3.08e-05
2	2_53196849	53196849	T	C	0.103	2.95e-05
2	2_53197057	53197057	C	T	0.103	2.95e-05
2	2_53197205	53197205	T	A	0.103	2.95e-05
2	2_53197241	53197241	G	C	0.103	2.95e-05
2	2_53197393	53197393	T	C	0.103	3.08e-05
2	2_53197945	53197945	A	G	0.103	2.95e-05
2	2_53197954	53197954	G	A	0.103	2.95e-05
2	2_53198151	53198151	G	A	0.103	3.08e-05
2	2_53198157	53198157	T	C	0.103	2.95e-05
2	2_53198158	53198158	G	C	0.103	2.95e-05
2	2_53199497	53199497	T	A	0.103	2.95e-05
2	2_53200074	53200074	T	C	0.103	2.95e-05
2	2_53200587	53200587	A	C	0.103	2.95e-05
2	2_53204134	53204134	A	G	0.103	3.08e-05
2	2_53205868	53205868	A	C	0.086	1.6e-05
2	2_53206772	53206772	C	A	0.103	2.95e-05
2	2_53208579	53208579	T	A	0.104	3.61e-05
2	2_53208889	53208889	T	G	0.104	3.61e-05
2	2_53209790	53209790	A	G	0.104	5.65e-05
2	2_53210048	53210048	A	G	0.104	5.13e-05
2	2_53211109	53211109	A	G	0.103	2.95e-05
2	2_53211278	53211278	G	T	0.104	5.13e-05
2	2_53212935	53212935	C	A	0.105	5.91e-05
2	2_53212999	53212999	T	G	0.104	5.65e-05
2	2_53213206	53213206	G	T	0.104	5.65e-05
2	2_53213688	53213688	C	T	0.103	2.95e-05
2	2_53213902	53213902	T	C	0.104	5.65e-05
2	2_53213959	53213959	C	A	0.105	5.91e-05
2	2_53214167	53214167	T	C	0.105	5.91e-05
2	2_53214243	53214243	C	T	0.105	5.91e-05
2	2_53214346	53214346	G	C	0.105	5.91e-05
2	2_53214752	53214752	A	C	0.104	5.65e-05
2	2_53215011	53215011	A	C	0.104	5.65e-05
2	2_53215046	53215046	C	A	0.104	5.65e-05
2	2_53216076	53216076	A	T	0.104	5.65e-05
2	2_53216094	53216094	C	T	0.104	5.65e-05
2	2_53216650	53216650	C	T	0.104	4.91e-05
2	2_53216888	53216888	T	A	0.104	5.65e-05
2	2_53217128	53217128	A	G	0.103	3.45e-05
2	2_53217581	53217581	C	T	0.103	3.45e-05
2	2_53217613	53217613	C	T	0.103	3.45e-05
2	2_53217641	53217641	A	T	0.103	3.45e-05
2	2_53217751	53217751	T	C	0.103	3.45e-05
2	2_53217861	53217861	A	G	0.103	3.45e-05
2	2_53218050	53218050	T	C	0.103	3.45e-05
2	2_53218154	53218154	T	C	0.103	3.08e-05
2	2_53218256	53218256	T	A	0.103	3.45e-05
2	2_53218975	53218975	A	G	0.103	2.44e-05
2	2_53219088	53219088	G	A	0.103	3.08e-05
2	2_53220194	53220194	T	G	0.103	3.45e-05
2	2_53220924	53220924	C	T	0.104	3.61e-05
2	2_53221080	53221080	G	A	0.103	3.45e-05
2	2_53221144	53221144	A	T	0.103	3.45e-05
2	2_53221244	53221244	C	T	0.103	3.45e-05
2	2_53222308	53222308	T	G	0.086	1.6e-05
2	2_53222607	53222607	C	T	0.103	2.95e-05
2	2_53223570	53223570	A	G	0.103	2.95e-05
2	2_53226440	53226440	T	C	0.103	2.95e-05
2	2_53227693	53227693	C	T	0.103	2.95e-05
2	2_53227809	53227809	T	G	0.103	2.95e-05
2	2_53227976	53227976	A	G	0.103	2.95e-05
2	2_53230470	53230470	G	C	0.103	2.95e-05
2	2_53230705	53230705	T	C	0.103	2.95e-05
2	2_53231049	53231049	T	C	0.103	2.95e-05
2	2_53231616	53231616	T	C	0.103	3.08e-05
2	2_53232935	53232935	A	G	0.103	2.95e-05
2	2_53232948	53232948	T	C	0.103	2.95e-05
2	2_53233363	53233363	A	G	0.103	2.95e-05
2	2_53233391	53233391	T	C	0.103	3.08e-05
2	2_53235477	53235477	T	C	0.103	3.08e-05
2	2_53235494	53235494	A	G	0.103	3.08e-05
2	2_53236794	53236794	T	A	0.104	1.55e-05
2	2_53237252	53237252	T	A	0.103	3.08e-05
2	2_53237382	53237382	G	T	0.103	2.44e-05
2	2_53237419	53237419	T	A	0.103	2.44e-05
2	2_53237682	53237682	T	C	0.103	3.08e-05
2	2_53237716	53237716	T	A	0.104	1.55e-05
2	2_53237973	53237973	T	A	0.104	1.55e-05
2	2_53238395	53238395	T	C	0.104	1.55e-05
2	2_53238407	53238407	T	G	0.104	1.83e-05
2	2_53238425	53238425	G	C	0.103	1.75e-05
2	2_53238723	53238723	T	C	0.103	1.75e-05
2	2_53238802	53238802	A	T	0.103	1.75e-05
2	2_53238809	53238809	A	T	0.103	1.75e-05
2	2_53238937	53238937	C	T	0.174	3.45e-06
2	2_53239004	53239004	C	A	0.104	9.15e-06
2	2_53239095	53239095	T	C	0.104	1.83e-05
2	2_53239259	53239259	C	T	0.103	1.75e-05
2	2_53239608	53239608	T	C	0.103	3.89e-05
2	2_53239744	53239744	T	C	0.158	4.01e-05
2	2_53240538	53240538	G	T	0.105	1.23e-05
2	2_53241752	53241752	T	C	0.105	1.23e-05
2	2_53241932	53241932	C	T	0.103	1.75e-05
2	2_53242643	53242643	T	C	0.104	9.15e-06
2	2_53242687	53242687	C	T	0.104	8.7e-06
2	2_53242845	53242845	G	A	0.104	1.55e-05
2	2_53242891	53242891	G	T	0.104	1.55e-05
2	2_53243043	53243043	G	T	0.104	9.15e-06
2	2_53244750	53244750	C	T	0.103	1.75e-05
2	2_53244861	53244861	C	T	0.104	2.43e-05
2	2_53245314	53245314	A	G	0.103	1.75e-05
2	2_53245536	53245536	A	C	0.104	2.34e-05
2	2_53245860	53245860	T	C	0.103	1.75e-05
2	2_53246257	53246257	T	C	0.104	2.34e-05
2	2_53246300	53246300	A	G	0.103	1.75e-05
2	2_53247022	53247022	T	C	0.158	4.01e-05
2	2_53248226	53248226	A	G	0.104	2.34e-05
2	2_53248549	53248549	C	T	0.103	2.95e-05
2	2_53248561	53248561	C	T	0.103	1.75e-05
2	2_53248743	53248743	T	C	0.103	1.75e-05
2	2_53249031	53249031	A	T	0.103	1.75e-05
2	2_53249703	53249703	C	G	0.103	1.75e-05
2	2_53249705	53249705	A	G	0.103	1.75e-05
2	2_53251288	53251288	C	A	0.104	1.83e-05
2	2_53251609	53251609	C	T	0.104	2.34e-05
2	2_53251787	53251787	G	C	0.104	2.34e-05
2	2_53251840	53251840	A	G	0.104	2.34e-05
2	2_53252048	53252048	A	C	0.104	2.34e-05
2	2_53252426	53252426	G	T	0.103	1.75e-05
2	2_53252443	53252443	A	G	0.103	1.75e-05
2	2_53252461	53252461	T	C	0.103	1.75e-05
2	2_53253038	53253038	G	T	0.103	3.89e-05
2	2_53253911	53253911	T	C	0.103	3.89e-05
2	2_53254049	53254049	C	T	0.104	9.15e-06
2	2_53256174	53256174	A	G	0.086	1.6e-05
2	2_53256360	53256360	G	A	0.104	9.15e-06
2	2_53256881	53256881	T	G	0.104	2.34e-05
2	2_53257411	53257411	T	G	0.103	1.75e-05
2	2_53257817	53257817	T	C	0.104	2.34e-05
2	2_53257996	53257996	T	C	0.103	1.75e-05
2	2_53259109	53259109	T	C	0.105	1.45e-05
2	2_53259282	53259282	T	C	0.104	2.72e-05
2	2_53259344	53259344	C	T	0.105	1.45e-05
2	2_53259445	53259445	C	T	0.104	2.72e-05
2	2_53259539	53259539	T	C	0.104	2.06e-05
2	2_53259587	53259587	T	C	0.104	2.06e-05
2	2_53259694	53259694	G	A	0.104	1.03e-05
2	2_53259728	53259728	A	G	0.104	2.06e-05
2	2_53260775	53260775	C	T	0.104	2.06e-05
2	2_53260931	53260931	G	A	0.103	1.75e-05
2	2_53260952	53260952	C	T	0.103	1.75e-05
2	2_53262690	53262690	G	A	0.105	2.44e-05
2	2_53263993	53263993	A	G	0.105	1.16e-05
2	2_53264097	53264097	T	G	0.103	1.75e-05
2	2_53264206	53264206	T	C	0.106	1.63e-05
2	2_53264494	53264494	C	A	0.087	3.2e-05
2	2_53265065	53265065	A	T	0.104	3.9e-05
2	2_53265522	53265522	T	A	0.105	1.55e-05
2	2_53265707	53265707	A	G	0.102	3.15e-05
2	2_53265708	53265708	G	C	0.102	3.15e-05
2	2_53265711	53265711	T	C	0.101	4.42e-06
2	2_53266847	53266847	G	A	0.105	1.16e-05
2	2_53266936	53266936	G	A	0.105	1.23e-05
2	2_53266974	53266974	T	C	0.104	2.31e-05
2	2_53267836	53267836	T	C	0.104	9.15e-06
2	2_53268234	53268234	G	T	0.104	2.34e-05
2	2_53268701	53268701	G	T	0.105	1.23e-05
2	2_53268707	53268707	A	G	0.104	2.31e-05
2	2_53269247	53269247	A	C	0.087	2.34e-05
2	2_53269321	53269321	C	G	0.157	2.56e-05
2	2_53270005	53270005	A	C	0.107	3.4e-05
2	2_53270162	53270162	T	G	0.105	3.05e-05
2	2_53270307	53270307	C	A	0.155	5.87e-05
2	2_53270505	53270505	A	T	0.105	4.86e-05
2	2_53270710	53270710	G	A	0.156	6.06e-05
2	2_53270932	53270932	A	C	0.104	2.31e-05
2	2_53271100	53271100	G	A	0.106	5.02e-05
2	2_53271109	53271109	T	C	0.104	2.31e-05
2	2_53271205	53271205	G	A	0.104	3.9e-05
2	2_53271627	53271627	T	A	0.104	2.06e-05
2	2_53271715	53271715	T	C	0.103	1.75e-05
2	2_53271852	53271852	G	T	0.102	3.15e-05
2	2_53272029	53272029	A	G	0.103	2.95e-05
2	2_53272066	53272066	A	G	0.1	5.43e-05
2	2_53272122	53272122	A	G	0.103	2.5e-05
2	2_53272130	53272130	T	A	0.103	4.16e-05
2	2_53272795	53272795	A	C	0.105	3.95e-05
2	2_53272860	53272860	A	G	0.102	3.15e-05
2	2_53272912	53272912	C	A	0.1	4.25e-06
2	2_53273023	53273023	C	T	0.102	3.15e-05
2	2_53273089	53273089	G	A	0.103	1.75e-05
2	2_53273461	53273461	T	C	0.105	3.95e-05
2	2_53273477	53273477	C	A	0.103	2.95e-05
2	2_53273724	53273724	A	T	0.102	3.15e-05
2	2_53273999	53273999	C	A	0.102	3.15e-05
2	2_53274004	53274004	A	G	0.102	3.15e-05
2	2_53274215	53274215	G	A	0.103	1.75e-05
2	2_53274236	53274236	G	A	0.103	1.75e-05
2	2_53274284	53274284	A	T	0.102	3.15e-05
2	2_53274558	53274558	C	T	0.103	1.97e-05
2	2_53274579	53274579	C	G	0.102	3.15e-05
2	2_53275364	53275364	C	A	0.102	3.15e-05
2	2_53275389	53275389	A	G	0.102	3.15e-05
2	2_53275404	53275404	T	G	0.102	3.15e-05
2	2_53275756	53275756	A	C	0.102	3.15e-05
2	2_53276179	53276179	C	A	0.09	4.66e-05
2	2_53276604	53276604	C	G	0.104	2.34e-05
2	2_53276669	53276669	A	G	0.102	3.15e-05
2	2_53276671	53276671	C	A	0.102	3.15e-05
2	2_53276674	53276674	C	G	0.102	3.15e-05
2	2_53276676	53276676	G	T	0.102	3.15e-05
2	2_53276699	53276699	A	C	0.102	3.15e-05
2	2_53276972	53276972	T	G	0.104	3.05e-05
2	2_53278517	53278517	C	A	0.103	3.89e-05
2	2_53280115	53280115	G	A	0.106	3.51e-05
2	2_53280948	53280948	T	C	0.103	2.95e-05
2	2_53281782	53281782	A	G	0.106	3.51e-05
2	2_53282716	53282716	C	T	0.103	5.26e-05
2	2_53283538	53283538	T	C	0.103	5.26e-05
2	2_53286210	53286210	A	G	0.156	4.1e-05
2	2_53287272	53287272	C	G	0.104	4.91e-05
2	2_53287352	53287352	G	A	0.103	5.26e-05
2	2_53287476	53287476	C	T	0.104	4.91e-05
2	2_53290184	53290184	G	T	0.103	5.26e-05
2	2_53290509	53290509	A	G	0.103	5.26e-05
2	2_53291529	53291529	A	G	0.104	4.91e-05
2	2_53291699	53291699	T	C	0.103	5.26e-05
2	2_53292781	53292781	T	G	0.106	6.32e-05
2	2_53292851	53292851	T	C	0.104	4.16e-05
2	2_53295000	53295000	G	A	0.104	2.94e-05
2	2_53295135	53295135	C	A	0.104	2.94e-05
2	2_53296417	53296417	T	C	0.106	6.32e-05
2	2_53296776	53296776	T	C	0.106	6.32e-05
2	2_53296821	53296821	G	A	0.106	6.32e-05
2	2_53296840	53296840	T	C	0.104	3.15e-05
2	2_53296901	53296901	A	C	0.106	6.32e-05
2	2_53296951	53296951	T	C	0.104	3.15e-05
2	2_53297045	53297045	A	C	0.102	3.15e-05
2	2_53297387	53297387	A	G	0.106	6.32e-05
2	2_53298328	53298328	T	C	0.104	6.44e-05
2	2_53298734	53298734	T	A	0.106	6.32e-05
2	2_53298933	53298933	A	C	0.106	6.32e-05
2	2_53300041	53300041	T	C	0.105	3.89e-05
2	2_53300064	53300064	T	C	0.105	3.89e-05
2	2_53300153	53300153	T	C	0.105	4.24e-05
2	2_53300158	53300158	A	G	0.105	4.24e-05
2	2_53300461	53300461	T	C	0.103	5.26e-05
2	2_53301359	53301359	G	A	0.106	6.32e-05
2	2_53302654	53302654	C	T	0.106	6.32e-05
2	2_53303049	53303049	T	A	0.103	5.26e-05
2	2_53303242	53303242	T	C	0.105	4.24e-05
2	2_53306318	53306318	A	C	0.106	6.32e-05
2	2_53306741	53306741	G	C	0.104	3.15e-05
2	2_53307651	53307651	T	G	0.104	3.15e-05
2	2_53308525	53308525	A	G	0.107	5.51e-05
2	2_53309115	53309115	C	G	0.104	3.32e-05
2	2_53310494	53310494	A	G	0.106	4.09e-05
2	2_53312619	53312619	G	T	0.103	5.26e-05
2	2_53312738	53312738	T	C	0.103	5.11e-05
2	2_53312750	53312750	T	G	0.103	5.26e-05
2	2_53317076	53317076	T	A	0.104	6.04e-05
2	2_53317216	53317216	T	G	0.103	5.26e-05
2	2_53317355	53317355	C	T	0.104	2.66e-05
2	2_53317723	53317723	C	T	0.102	3.15e-05
2	2_53317724	53317724	A	G	0.102	3.15e-05
2	2_53317752	53317752	A	G	0.103	5.26e-05
2	2_53317799	53317799	T	G	0.103	5.26e-05
2	2_53317833	53317833	T	G	0.104	5.65e-05
2	2_53317900	53317900	C	T	0.103	1.48e-05
2	2_53317913	53317913	T	G	0.103	2.95e-05
2	2_53317943	53317943	C	T	0.102	3.15e-05
2	2_53317944	53317944	A	G	0.102	3.15e-05
2	2_53317950	53317950	A	C	0.102	3.15e-05
2	2_53318237	53318237	T	C	0.102	3.15e-05
2	2_53318448	53318448	A	G	0.104	6.04e-05
2	2_53318877	53318877	A	C	0.106	4.53e-05
2	2_53319500	53319500	T	A	0.106	4.7e-05
2	2_53319704	53319704	T	C	0.104	2.06e-05
2	2_53320193	53320193	C	T	0.106	4.7e-05
2	2_53320226	53320226	A	T	0.106	4.53e-05
2	2_53322276	53322276	T	A	0.104	3.61e-05
2	2_53322299	53322299	C	T	0.104	3.61e-05
2	2_53324409	53324409	G	A	0.103	3.45e-05
2	2_53324529	53324529	C	T	0.103	3.45e-05
2	2_53325045	53325045	C	T	0.106	4.7e-05
2	2_53325489	53325489	A	T	0.086	1.87e-05
2	2_53325650	53325650	C	T	0.104	5.65e-05
2	2_53326621	53326621	G	A	0.104	3.9e-05
2	2_53327042	53327042	A	G	0.104	5.65e-05
2	2_53327474	53327474	C	T	0.104	3.9e-05
2	2_53327551	53327551	A	G	0.105	6.17e-05
2	2_53327834	53327834	G	A	0.105	6.17e-05
2	2_53327938	53327938	A	G	0.105	6.17e-05
2	2_53328226	53328226	T	C	0.105	6.17e-05
2	2_53328390	53328390	A	G	0.105	6.17e-05
2	2_53328416	53328416	G	C	0.105	6.17e-05
2	2_53328620	53328620	C	T	0.105	6.17e-05
2	2_53328897	53328897	T	C	0.105	6.17e-05
2	2_53329092	53329092	G	A	0.105	6.17e-05
2	2_53330023	53330023	G	A	0.104	3.9e-05
2	2_53330060	53330060	C	T	0.105	6.17e-05
2	2_53330094	53330094	G	A	0.105	6.17e-05
2	2_53330868	53330868	A	G	0.103	2.95e-05
2	2_53331324	53331324	C	T	0.105	6.17e-05
2	2_53331530	53331530	G	T	0.105	6.17e-05
2	2_53331995	53331995	G	A	0.105	6.17e-05
2	2_53332061	53332061	C	G	0.104	4.91e-05
2	2_53332114	53332114	A	G	0.105	6.17e-05
2	2_53332137	53332137	T	C	0.105	6.17e-05
2	2_53332467	53332467	C	A	0.104	4.91e-05
2	2_53332498	53332498	T	C	0.104	4.91e-05
2	2_53332712	53332712	C	T	0.104	4.91e-05
2	2_53332857	53332857	T	G	0.103	2.95e-05
2	2_53333301	53333301	T	A	0.103	2.95e-05
2	2_53333358	53333358	A	G	0.103	2.95e-05
2	2_53333500	53333500	T	C	0.103	2.95e-05
2	2_53333702	53333702	A	T	0.103	2.95e-05
2	2_53333868	53333868	T	G	0.103	2.95e-05
2	2_53334233	53334233	A	G	0.103	2.95e-05
2	2_53334322	53334322	G	T	0.103	3.08e-05
2	2_53334348	53334348	A	T	0.103	3.08e-05
2	2_53334719	53334719	A	T	0.103	2.95e-05
2	2_53334723	53334723	G	C	0.103	2.95e-05
2	2_53335016	53335016	G	C	0.103	2.95e-05
2	2_53335144	53335144	A	T	0.103	2.95e-05
2	2_53335179	53335179	A	C	0.103	2.95e-05
2	2_53335520	53335520	A	G	0.103	2.95e-05
2	2_53336383	53336383	G	A	0.103	2.95e-05
2	2_53336476	53336476	C	T	0.103	2.95e-05
2	2_53337463	53337463	G	A	0.103	2.95e-05
2	2_53337633	53337633	C	A	0.103	2.95e-05
2	2_53337803	53337803	A	G	0.103	2.95e-05
2	2_53338487	53338487	T	C	0.103	2.63e-05
2	2_53338507	53338507	T	C	0.105	5.9e-05
2	2_53338591	53338591	C	A	0.103	2.63e-05
2	2_53338611	53338611	C	T	0.103	2.63e-05
2	2_53338625	53338625	A	G	0.102	3.15e-05
2	2_53338838	53338838	A	T	0.102	3.15e-05
2	2_53338915	53338915	T	C	0.102	3.15e-05
2	2_53339330	53339330	G	T	0.103	2.95e-05
2	2_53339344	53339344	A	C	0.103	2.95e-05
2	2_53339362	53339362	G	A	0.103	2.95e-05
2	2_53339365	53339365	A	T	0.103	2.95e-05
2	2_53339377	53339377	A	C	0.103	2.95e-05
2	2_53339505	53339505	C	A	0.103	4.18e-05
2	2_53340445	53340445	G	A	0.103	3.69e-05
2	2_53340485	53340485	T	A	0.103	3.69e-05
2	2_53340574	53340574	A	T	0.104	3.9e-05
2	2_53340807	53340807	T	C	0.102	3.15e-05
2	2_53340855	53340855	T	C	0.102	3.15e-05
2	2_53340883	53340883	C	A	0.103	1.58e-05
2	2_53341191	53341191	C	T	0.086	3.85e-05
2	2_53341198	53341198	A	G	0.086	3.85e-05
2	2_53341569	53341569	T	C	0.102	3.07e-05
2	2_53341605	53341605	C	T	0.102	3.15e-05
2	2_53341630	53341630	T	G	0.102	3.15e-05
2	2_53341657	53341657	G	T	0.103	2.95e-05
2	2_53341669	53341669	C	A	0.103	2.95e-05
2	2_53341722	53341722	T	A	0.102	3.15e-05
2	2_53341823	53341823	T	G	0.1	2.34e-05
2	2_53341825	53341825	G	T	0.1	2.34e-05
2	2_53341834	53341834	A	T	0.103	2.95e-05
2	2_53341840	53341840	C	A	0.1	2.34e-05
2	2_53342066	53342066	C	A	0.103	3.45e-05
2	2_53342346	53342346	A	T	0.103	2.95e-05
2	2_53342359	53342359	A	C	0.103	2.95e-05
2	2_53342421	53342421	A	T	0.103	2.95e-05
2	2_53342529	53342529	T	C	0.103	2.95e-05
2	2_53342634	53342634	T	G	0.086	4.06e-05
2	2_53342638	53342638	T	C	0.086	4.06e-05
2	2_53342670	53342670	A	C	0.101	4.42e-06
2	2_53342915	53342915	G	T	0.104	3.61e-05
2	2_53343439	53343439	G	T	0.104	4.91e-05
2	2_53343725	53343725	G	A	0.104	3.15e-05
2	2_53343938	53343938	T	G	0.103	3.69e-05
2	2_53344017	53344017	A	G	0.102	3.15e-05
2	2_53344487	53344487	G	A	0.103	3.08e-05
2	2_53344754	53344754	T	C	0.104	3.61e-05
2	2_53345106	53345106	A	G	0.103	3.31e-05
2	2_53345220	53345220	C	A	0.104	1.83e-05
2	2_53345273	53345273	A	G	0.103	1.88e-05
2	2_53345423	53345423	G	A	0.102	3.15e-05
2	2_53345530	53345530	G	T	0.103	1.88e-05
2	2_53345645	53345645	A	C	0.103	2.2e-05
2	2_53346206	53346206	C	G	0.103	2.2e-05
2	2_53346258	53346258	G	C	0.103	2.2e-05
2	2_53346329	53346329	A	G	0.103	2.2e-05
2	2_53346660	53346660	G	A	0.104	2.06e-05
2	2_53346896	53346896	A	C	0.104	3.32e-05
2	2_53347097	53347097	T	A	0.103	1.88e-05
2	2_53347437	53347437	G	A	0.103	1.97e-05
2	2_53347670	53347670	T	C	0.103	1.88e-05
2	2_53347978	53347978	C	T	0.104	3.15e-05
2	2_53348219	53348219	T	C	0.104	3.15e-05
2	2_53348897	53348897	C	T	0.104	3.15e-05
2	2_53350095	53350095	A	G	0.105	1.47e-05
2	2_53350244	53350244	C	T	0.104	3.15e-05
2	2_53350587	53350587	T	C	0.104	3.15e-05
2	2_53350652	53350652	A	G	0.104	3.15e-05
2	2_53350680	53350680	C	T	0.104	3.15e-05
2	2_53351003	53351003	T	G	0.103	5.26e-05
2	2_53351249	53351249	A	G	0.104	3.15e-05
2	2_53354252	53354252	G	T	0.104	3.15e-05
2	2_53354478	53354478	C	G	0.104	3.15e-05
2	2_53354962	53354962	T	C	0.103	5.26e-05
2	2_53355036	53355036	T	A	0.103	5.26e-05
2	2_53355939	53355939	G	A	0.103	5.26e-05
2	2_53356044	53356044	T	C	0.102	3.15e-05
2	2_53356527	53356527	G	T	0.103	5.26e-05
2	2_53357336	53357336	C	A	0.103	5.26e-05
2	2_53358183	53358183	G	A	0.106	4.09e-05
2	2_53359403	53359403	A	G	0.104	3.15e-05
2	2_53360061	53360061	C	G	0.104	3.15e-05
2	2_53360377	53360377	C	T	0.104	3.15e-05
2	2_53360396	53360396	T	C	0.104	3.15e-05
2	2_53360590	53360590	C	T	0.104	3.15e-05
2	2_53361796	53361796	A	G	0.104	3.15e-05
2	2_53362096	53362096	A	G	0.104	3.15e-05
2	2_53363110	53363110	A	C	0.104	3.15e-05
2	2_53364067	53364067	T	G	0.104	3.15e-05
2	2_53365710	53365710	C	T	0.103	1.88e-05
2	2_53366450	53366450	T	G	0.104	3.15e-05
2	2_53366451	53366451	C	A	0.104	3.15e-05
2	2_53366452	53366452	A	G	0.104	3.15e-05
2	2_53371000	53371000	G	A	0.104	3.15e-05
2	2_53371213	53371213	A	C	0.104	3.15e-05
2	2_53371241	53371241	T	C	0.104	3.15e-05
2	2_53372009	53372009	A	C	0.104	3.15e-05
2	2_53372010	53372010	A	T	0.104	3.15e-05
2	2_53372499	53372499	T	A	0.104	3.15e-05
2	2_53372903	53372903	T	C	0.104	3.15e-05
2	2_53372954	53372954	A	C	0.104	3.15e-05
2	2_53375297	53375297	T	C	0.09	4.85e-05
2	2_53375698	53375698	A	G	0.102	3.15e-05
2	2_53375802	53375802	T	C	0.103	5.26e-05
2	2_53375865	53375865	C	T	0.103	5.26e-05
2	2_53375935	53375935	G	A	0.103	5.26e-05
2	2_53376039	53376039	C	T	0.103	5.26e-05
2	2_53376040	53376040	A	G	0.103	5.26e-05
2	2_53376073	53376073	A	G	0.103	5.26e-05
2	2_53376234	53376234	T	C	0.103	5.26e-05
2	2_53376281	53376281	C	T	0.103	5.26e-05
2	2_53376324	53376324	C	T	0.103	5.26e-05
2	2_53377813	53377813	A	T	0.103	5.26e-05
2	2_53377827	53377827	C	T	0.103	5.26e-05
2	2_53377882	53377882	T	C	0.103	5.26e-05
2	2_53378097	53378097	G	A	0.103	5.26e-05
2	2_53378350	53378350	T	G	0.102	3.15e-05
2	2_53378355	53378355	C	G	0.102	3.15e-05
2	2_53378407	53378407	G	A	0.102	3.15e-05
2	2_53378525	53378525	C	T	0.102	3.15e-05
2	2_53378630	53378630	C	A	0.1	4.25e-06
2	2_53378683	53378683	C	G	0.102	3.15e-05
2	2_53378737	53378737	A	G	0.102	3.15e-05
2	2_53378777	53378777	T	C	0.103	5.26e-05
2	2_53378779	53378779	C	A	0.103	5.26e-05
2	2_53378945	53378945	C	T	0.102	3.15e-05
2	2_53378963	53378963	C	T	0.102	3.15e-05
2	2_53378987	53378987	G	A	0.102	3.15e-05
2	2_53379041	53379041	A	T	0.104	4.91e-05
2	2_53379283	53379283	G	A	0.103	5.26e-05
2	2_53379294	53379294	C	T	0.105	3.08e-05
2	2_53379306	53379306	G	A	0.103	5.26e-05
2	2_53379457	53379457	C	T	0.103	5.26e-05
2	2_53379612	53379612	T	C	0.101	4.42e-06
2	2_53379667	53379667	T	G	0.102	3.15e-05
2	2_53379672	53379672	T	C	0.102	3.15e-05
2	2_53379675	53379675	C	T	0.102	3.15e-05
2	2_53379706	53379706	C	T	0.102	3.15e-05
2	2_53379837	53379837	A	G	0.102	3.15e-05
2	2_53379854	53379854	A	C	0.102	3.15e-05
2	2_53379919	53379919	T	C	0.102	3.15e-05
2	2_53379944	53379944	C	T	0.102	3.15e-05
2	2_53379964	53379964	G	A	0.102	3.15e-05
2	2_53380095	53380095	C	T	0.104	4.91e-05
2	2_53380134	53380134	T	C	0.103	5.26e-05
2	2_53380147	53380147	A	T	0.103	5.26e-05
2	2_53380218	53380218	C	T	0.103	5.26e-05
2	2_53380271	53380271	G	A	0.103	5.26e-05
2	2_53380729	53380729	T	C	0.104	5.13e-05
2	2_53380748	53380748	A	C	0.103	5.26e-05
2	2_53381014	53381014	A	C	0.103	5.26e-05
2	2_53381063	53381063	G	A	0.103	5.26e-05
2	2_53381133	53381133	A	G	0.103	5.26e-05
2	2_53381195	53381195	G	A	0.103	5.26e-05
2	2_53381371	53381371	A	T	0.103	5.26e-05
2	2_53381430	53381430	T	G	0.103	5.26e-05
2	2_53381736	53381736	A	G	0.103	5.26e-05
2	2_53381761	53381761	C	T	0.103	5.26e-05
2	2_53381954	53381954	G	C	0.103	5.26e-05
2	2_53381986	53381986	C	T	0.102	3.15e-05
2	2_53382164	53382164	A	T	0.103	5.26e-05
2	2_53382294	53382294	A	G	0.103	5.26e-05
2	2_53382309	53382309	A	C	0.104	5.13e-05
2	2_53382321	53382321	C	G	0.104	5.13e-05
2	2_53382326	53382326	T	C	0.103	5.26e-05
2	2_53382336	53382336	A	G	0.103	5.26e-05
2	2_53382520	53382520	G	A	0.104	4.91e-05
2	2_53382614	53382614	C	T	0.104	3.15e-05
2	2_53382689	53382689	C	T	0.103	5.26e-05
2	2_53383116	53383116	A	C	0.102	3.07e-05
2	2_53383316	53383316	C	T	0.104	4.39e-05
2	2_53383369	53383369	G	A	0.105	3.63e-05
2	2_53384220	53384220	T	C	0.102	3.15e-05
2	2_53384285	53384285	C	A	0.103	1.88e-05
2	2_53384510	53384510	A	G	0.102	3.15e-05
2	2_53384553	53384553	C	T	0.102	3.15e-05
2	2_53384583	53384583	C	T	0.103	1.88e-05
2	2_53384769	53384769	G	A	0.103	5.26e-05
2	2_53384873	53384873	C	G	0.103	1.88e-05
2	2_53384917	53384917	C	T	0.103	1.88e-05
2	2_53384955	53384955	C	T	0.103	1.88e-05
2	2_53385143	53385143	A	G	0.103	5.26e-05
2	2_53385153	53385153	G	T	0.103	5.26e-05
2	2_53385222	53385222	C	A	0.104	3.15e-05
2	2_53385476	53385476	G	A	0.104	3.15e-05
2	2_53387709	53387709	C	A	0.098	5.79e-05
2	2_53387887	53387887	G	A	0.101	4.42e-06
2	2_53387891	53387891	G	A	0.101	4.42e-06
2	2_53388346	53388346	G	A	0.104	3.34e-05
2	2_53388373	53388373	G	A	0.102	4.43e-06
2	2_53388407	53388407	C	T	0.103	5.26e-05
2	2_53388417	53388417	G	C	0.103	5.26e-05
2	2_53388423	53388423	T	C	0.103	5.26e-05
2	2_53388473	53388473	A	G	0.102	3.15e-05
2	2_53388491	53388491	G	A	0.102	3.15e-05
2	2_53389156	53389156	G	T	0.101	2.5e-06
2	2_53389457	53389457	A	G	0.103	1.88e-05
2	2_53389486	53389486	A	G	0.103	1.88e-05
2	2_53389489	53389489	G	C	0.103	1.88e-05
2	2_53391776	53391776	C	T	0.103	5.26e-05
2	2_53395558	53395558	C	T	0.102	3.15e-05
2	2_53395575	53395575	C	T	0.102	3.15e-05
2	2_53395581	53395581	A	G	0.102	3.15e-05
2	2_53413500	53413500	T	C	0.102	3.15e-05
2	2_53439859	53439859	A	G	0.103	5.26e-05
2	2_53440378	53440378	A	T	0.103	5.26e-05
2	2_53440660	53440660	T	C	0.106	5.92e-05
2	2_53441189	53441189	T	C	0.104	5.52e-05
2	2_53441266	53441266	G	A	0.103	5.26e-05
2	2_53446713	53446713	T	G	0.103	5.26e-05
2	2_53446733	53446733	A	G	0.103	5.26e-05
2	2_53926755	53926755	T	C	0.086	1.55e-05
2	2_54113064	54113064	A	G	0.102	3.15e-05
2	2_54173922	54173922	A	T	0.087	3.36e-05
2	2_54173938	54173938	G	A	0.085	1.5e-05
2	2_54174107	54174107	A	C	0.087	3.36e-05
2	2_54174916	54174916	C	A	0.087	3.36e-05
2	2_54174923	54174923	A	T	0.101	3.68e-06
2	2_54175021	54175021	G	A	0.103	2.63e-05
2	2_54175052	54175052	A	G	0.104	4.39e-05
2	2_54175228	54175228	G	C	0.102	6.49e-06
2	2_54175229	54175229	G	A	0.102	6.49e-06
2	2_54175255	54175255	T	C	0.101	4.42e-06
2	2_54176754	54176754	G	T	0.1	1.54e-06
2	2_54176759	54176759	G	A	0.1	1.54e-06
2	2_54176884	54176884	G	A	0.1	3.83e-06
2	2_54176915	54176915	G	A	0.1	4.25e-06
2	2_54177634	54177634	A	G	0.087	7.68e-06
2	2_54178218	54178218	G	A	0.101	4.42e-06
2	2_54178225	54178225	G	A	0.101	4.42e-06
2	2_54178681	54178681	A	G	0.086	4.06e-05
2	2_54178741	54178741	A	T	0.086	4.06e-05
2	2_54179542	54179542	G	A	0.106	1.14e-05
2	2_54180078	54180078	G	C	0.102	1.66e-06
2	2_54180098	54180098	T	G	0.101	1.04e-06
2	2_54180129	54180129	T	C	0.101	4.42e-06
2	2_54181857	54181857	G	A	0.101	4.42e-06
2	2_54182266	54182266	G	A	0.101	4.42e-06
2	2_54182316	54182316	C	T	0.101	4.42e-06
2	2_54182322	54182322	T	C	0.101	4.42e-06
2	2_54182560	54182560	A	G	0.102	6.49e-06
2	2_54182615	54182615	A	T	0.102	6.49e-06
2	2_54182664	54182664	T	C	0.102	6.31e-06
2	2_54182690	54182690	T	C	0.102	7.78e-06
2	2_54182707	54182707	A	G	0.102	7.78e-06
2	2_54182837	54182837	G	A	0.102	6.49e-06
2	2_54182893	54182893	T	G	0.101	4.42e-06
2	2_54182906	54182906	T	A	0.101	4.42e-06
2	2_54183000	54183000	T	C	0.1	1.8e-06
2	2_54183400	54183400	A	G	0.1	1.8e-06
2	2_54183491	54183491	C	T	0.1	1.8e-06
2	2_54183558	54183558	C	T	0.101	4.42e-06
2	2_54184282	54184282	A	G	0.101	4.42e-06
2	2_54184725	54184725	T	C	0.101	4.42e-06
2	2_54184747	54184747	C	G	0.101	4.42e-06
2	2_54184772	54184772	T	C	0.101	4.42e-06
2	2_54191178	54191178	G	A	0.16	5.48e-05
2	2_54299262	54299262	C	T	0.101	4.42e-06
2	2_54299267	54299267	G	A	0.101	4.42e-06
2	2_54362555	54362555	A	G	0.101	2.5e-06
2	2_54362592	54362592	G	A	0.101	4.42e-06
2	2_54490557	54490557	C	T	0.102	2.53e-05
2	2_54491144	54491144	A	G	0.103	1.38e-05
2	2_54494009	54494009	G	A	0.086	2.59e-05
2	2_54495560	54495560	T	C	0.102	2.53e-05
2	2_54613777	54613777	T	C	0.102	1.19e-05
2	2_54732220	54732220	T	C	0.103	7.45e-06
2	2_54739142	54739142	T	G	0.102	3.16e-06
2	2_54740162	54740162	A	G	0.102	3.16e-06
2	2_54741201	54741201	G	A	0.102	3.16e-06
2	2_54742903	54742903	C	T	0.103	3.55e-06
2	2_54747635	54747635	T	A	0.103	5.4e-06
2	2_54748587	54748587	T	C	0.103	5.4e-06
2	2_54773705	54773705	G	A	0.086	1.24e-05
2	2_54790796	54790796	C	T	0.103	9.5e-06
2	2_54790918	54790918	T	G	0.154	4.12e-05
2	2_54794403	54794403	T	C	0.103	7.45e-06
2	2_54795388	54795388	T	C	0.087	2.13e-05
2	2_54796018	54796018	G	A	0.103	9.5e-06
2	2_54805661	54805661	A	G	0.103	5.4e-06
2	2_54808163	54808163	T	A	0.103	7.45e-06
2	2_54813022	54813022	T	C	0.103	7.45e-06
2	2_54814999	54814999	A	G	0.103	2.25e-06
2	2_54818789	54818789	G	A	0.103	7.45e-06
2	2_54822794	54822794	A	G	0.103	4.7e-06
2	2_54825876	54825876	A	C	0.103	4.7e-06
2	2_54830074	54830074	G	C	0.101	3.68e-06
2	2_54839847	54839847	G	A	0.102	1.27e-06
2	2_54840477	54840477	T	C	0.103	5.4e-06
2	2_54844214	54844214	A	C	0.102	6.49e-06
2	2_54846557	54846557	A	G	0.103	7.45e-06
2	2_54849512	54849512	C	T	0.102	4.42e-06
2	2_54855432	54855432	A	T	0.103	7.45e-06
2	2_54856706	54856706	A	G	0.104	1.03e-05
2	2_54858876	54858876	T	G	0.103	7.45e-06
2	2_54873228	54873228	T	G	0.103	5.4e-06
2	2_54876069	54876069	A	G	0.103	5.4e-06
2	2_54876091	54876091	T	C	0.087	2.13e-05
2	2_54882583	54882583	G	A	0.103	5.4e-06
2	2_54886224	54886224	G	A	0.104	6.36e-06
2	2_54889522	54889522	A	C	0.103	2.25e-06
2	2_54895271	54895271	C	G	0.103	2.25e-06
2	2_54898972	54898972	C	T	0.103	2.25e-06
2	2_54928742	54928742	G	C	0.103	2.25e-06
2	2_54930967	54930967	G	T	0.103	2.66e-06
2	2_54943526	54943526	G	T	0.103	2.66e-06
2	2_54944669	54944669	T	G	0.102	1.54e-06
2	2_54948758	54948758	T	C	0.102	1.27e-06
2	2_54952476	54952476	G	T	0.102	4.45e-06
2	2_54983673	54983673	C	T	0.087	2.13e-05
2	2_55230987	55230987	A	G	0.088	4.53e-05
2	2_57790966	57790966	T	C	0.227	3.94e-06
2	2_126179813	126179813	G	A	0.115	5.21e-05
2	2_126441233	126441233	C	T	0.114	2.63e-05
2	2_126452177	126452177	A	G	0.114	2.48e-05
3	3_6158040	6158040	T	C	0.44	5.54e-05
3	3_15640092	15640092	T	C	0.028	1.02e-05
3	3_68018404	68018404	G	A	0.068	1.54e-05
3	3_68020870	68020870	G	A	0.067	1.84e-05
3	3_68250051	68250051	G	A	0.068	1.65e-05
3	3_69628601	69628601	A	G	0.143	5.79e-05
3	3_69630153	69630153	G	A	0.144	2.26e-05
3	3_69631591	69631591	G	A	0.142	2.78e-05
3	3_69649044	69649044	T	C	0.239	4.91e-05
3	3_69649057	69649057	A	G	0.239	4.91e-05
3	3_69650470	69650470	T	C	0.253	7.7e-06
3	3_69650517	69650517	C	T	0.231	2.63e-05
3	3_69650565	69650565	G	T	0.22	2.18e-06
3	3_69650566	69650566	C	T	0.22	2.18e-06
3	3_69650796	69650796	G	A	0.228	1.8e-06
3	3_69651614	69651614	A	G	0.26	4.36e-06
3	3_69651715	69651715	G	C	0.237	5.56e-06
3	3_115867900	115867900	T	C	0.074	2.95e-05
3	3_116990173	116990173	G	A	0.305	1.52e-05
3	3_117126544	117126544	A	G	0.301	1.01e-05
3	3_117177444	117177444	G	A	0.319	4.84e-05
3	3_122907931	122907931	T	C	0.043	1.75e-06
3	3_122965490	122965490	C	G	0.062	8.83e-06
3	3_123015568	123015568	A	C	0.3	1.42e-05
3	3_123015729	123015729	G	A	0.288	3.34e-05
3	3_123015732	123015732	G	A	0.291	3.09e-06
3	3_123015763	123015763	A	G	0.287	1.75e-05
3	3_123015966	123015966	C	T	0.295	3.45e-06
3	3_123016285	123016285	A	G	0.304	1.25e-05
3	3_123016301	123016301	A	G	0.304	1.25e-05
3	3_123017663	123017663	G	C	0.285	4.22e-05
3	3_123017671	123017671	T	C	0.273	7.04e-07
3	3_123017676	123017676	T	C	0.26	2.85e-08
3	3_123042608	123042608	A	C	0.277	7.38e-08
3	3_123042646	123042646	G	A	0.273	3.85e-08
3	3_123042650	123042650	T	C	0.273	3.85e-08
3	3_123042651	123042651	G	A	0.273	3.85e-08
3	3_123043241	123043241	A	C	0.286	5.39e-05
3	3_123043244	123043244	G	A	0.286	5.39e-05
3	3_123044073	123044073	G	C	0.286	4.17e-05
3	3_123044932	123044932	C	A	0.282	1.55e-05
3	3_123044955	123044955	C	T	0.287	2.07e-05
3	3_123045422	123045422	C	T	0.06	1.42e-05
3	3_123045695	123045695	C	T	0.06	1.42e-05
3	3_123049025	123049025	C	T	0.058	2.7e-06
3	3_123049043	123049043	A	T	0.061	2.64e-05
3	3_123049528	123049528	G	C	0.059	1.83e-06
3	3_123057583	123057583	A	G	0.061	2.37e-05
3	3_123057738	123057738	A	G	0.061	2.87e-05
3	3_123057873	123057873	T	C	0.06	1.42e-05
3	3_123058331	123058331	C	A	0.061	2.87e-05
3	3_123061757	123061757	G	A	0.058	2.7e-06
3	3_123064231	123064231	C	T	0.058	2.7e-06
3	3_123075390	123075390	T	C	0.301	5.62e-05
3	3_123087847	123087847	A	G	0.296	1.11e-05
3	3_123094293	123094293	A	C	0.298	4.07e-05
3	3_123095037	123095037	G	T	0.298	1.84e-05
3	3_123095094	123095094	C	T	0.3	3.86e-05
3	3_123095420	123095420	T	C	0.3	3.86e-05
3	3_123099879	123099879	T	C	0.058	2.67e-06
3	3_123113378	123113378	G	A	0.282	1.69e-09
3	3_123114228	123114228	G	A	0.295	8.33e-06
3	3_123115925	123115925	C	T	0.294	2.85e-06
3	3_123116684	123116684	C	T	0.295	4.01e-06
3	3_123116770	123116770	G	A	0.298	3.91e-05
3	3_123117172	123117172	T	G	0.295	1.24e-05
3	3_123117258	123117258	G	A	0.298	1.98e-05
3	3_123117363	123117363	A	G	0.298	1.98e-05
3	3_123117785	123117785	A	G	0.295	2.65e-06
3	3_123118905	123118905	A	G	0.289	3.04e-07
3	3_123119759	123119759	T	A	0.291	9.98e-07
3	3_123120461	123120461	A	G	0.297	2.49e-05
3	3_123122283	123122283	G	A	0.275	4.47e-10
3	3_123123140	123123140	G	A	0.279	8.93e-10
3	3_123123419	123123419	C	T	0.29	1.4e-06
3	3_123124439	123124439	T	C	0.113	4.51e-07
3	3_123124933	123124933	T	C	0.28	1.03e-09
3	3_123124962	123124962	T	G	0.28	1.03e-09
3	3_123124992	123124992	C	T	0.277	2.69e-10
3	3_123125791	123125791	G	A	0.277	2.69e-10
3	3_123131359	123131359	T	C	0.296	5.51e-06
3	3_123131602	123131602	A	G	0.285	9.15e-08
3	3_123131674	123131674	A	G	0.285	9.15e-08
3	3_123132465	123132465	T	C	0.06	5.21e-06
3	3_123134151	123134151	T	C	0.278	1.6e-09
3	3_123134225	123134225	C	T	0.278	1.6e-09
3	3_123134226	123134226	A	G	0.278	1.6e-09
3	3_123134235	123134235	T	C	0.278	1.6e-09
3	3_123134293	123134293	A	G	0.278	1.6e-09
3	3_123134850	123134850	C	A	0.278	1.6e-09
3	3_123134919	123134919	A	G	0.279	1.2e-09
3	3_123135085	123135085	T	C	0.275	3.92e-10
3	3_123135482	123135482	C	T	0.278	1.6e-09
3	3_123135631	123135631	G	C	0.287	5.01e-08
3	3_123135853	123135853	T	G	0.299	2.93e-06
3	3_123135888	123135888	A	C	0.299	2.93e-06
3	3_123136300	123136300	T	C	0.299	3.42e-06
3	3_123136304	123136304	C	T	0.299	3.42e-06
3	3_123137083	123137083	T	C	0.3	1.44e-06
3	3_123137106	123137106	T	C	0.308	4.98e-05
3	3_123137295	123137295	A	G	0.3	2.18e-06
3	3_123137296	123137296	C	G	0.3	2.18e-06
3	3_123137881	123137881	A	G	0.284	1.71e-08
3	3_123137985	123137985	C	T	0.299	2.93e-06
3	3_123139168	123139168	G	T	0.159	1.45e-07
3	3_123139438	123139438	C	T	0.06	5.21e-06
3	3_123139863	123139863	C	A	0.06	3.68e-06
3	3_123140054	123140054	T	C	0.06	3.68e-06
3	3_123140235	123140235	A	G	0.06	3.68e-06
3	3_123142345	123142345	G	C	0.06	3.68e-06
3	3_123142834	123142834	C	G	0.15	8.49e-07
3	3_123143068	123143068	C	T	0.06	3.68e-06
3	3_123143623	123143623	C	T	0.15	1.82e-06
3	3_123143786	123143786	T	C	0.148	4.42e-06
3	3_123145008	123145008	C	T	0.149	3.6e-06
3	3_123145300	123145300	C	T	0.148	6.25e-06
3	3_123145730	123145730	T	C	0.154	1.39e-06
3	3_123145817	123145817	T	C	0.148	3.29e-06
3	3_123146549	123146549	A	G	0.147	7.64e-06
3	3_123147094	123147094	A	C	0.149	2.43e-06
3	3_123147869	123147869	G	A	0.06	3.68e-06
3	3_123148669	123148669	G	T	0.06	2.49e-06
3	3_123149240	123149240	A	G	0.06	3.68e-06
3	3_123149479	123149479	C	T	0.06	3.68e-06
3	3_123149508	123149508	G	T	0.06	1.11e-05
3	3_123149969	123149969	G	A	0.06	3.68e-06
3	3_123151221	123151221	T	A	0.06	6.3e-06
3	3_123151628	123151628	T	C	0.06	3.68e-06
3	3_123152115	123152115	C	G	0.061	5.1e-06
3	3_123154073	123154073	G	A	0.279	8.47e-07
3	3_123154080	123154080	A	G	0.279	8.47e-07
3	3_123154262	123154262	A	G	0.285	6.66e-08
3	3_123154719	123154719	C	T	0.283	2.81e-06
3	3_123155373	123155373	A	G	0.283	2.75e-06
3	3_123156534	123156534	G	A	0.281	1.22e-06
3	3_123156773	123156773	G	T	0.281	9.99e-07
3	3_123156851	123156851	G	A	0.281	9.99e-07
3	3_123157187	123157187	T	C	0.278	2.42e-07
3	3_123157199	123157199	T	C	0.281	1.22e-06
3	3_123157241	123157241	A	G	0.281	9.99e-07
3	3_123157360	123157360	A	G	0.281	9.99e-07
3	3_123157403	123157403	C	T	0.28	6.54e-07
3	3_123157449	123157449	T	C	0.281	9.99e-07
3	3_123157631	123157631	C	T	0.282	7.85e-07
3	3_123157732	123157732	T	G	0.28	2.82e-07
3	3_123157796	123157796	T	G	0.282	7.85e-07
3	3_123157820	123157820	A	T	0.282	7.85e-07
3	3_123157899	123157899	T	C	0.282	7.85e-07
3	3_123157906	123157906	A	C	0.282	7.85e-07
3	3_123157911	123157911	C	T	0.282	7.85e-07
3	3_123157936	123157936	C	G	0.287	1.04e-05
3	3_123158198	123158198	T	C	0.282	6.59e-07
3	3_123158290	123158290	T	C	0.281	7.82e-07
3	3_123158610	123158610	G	A	0.281	1.01e-06
3	3_123158659	123158659	G	A	0.281	1.01e-06
3	3_123158843	123158843	A	G	0.281	8.88e-07
3	3_123158894	123158894	T	C	0.28	5.81e-07
3	3_123158985	123158985	A	G	0.28	7.46e-07
3	3_123159002	123159002	A	G	0.28	7.46e-07
3	3_123159018	123159018	G	C	0.278	2.36e-07
3	3_123159160	123159160	A	G	0.285	5.64e-06
3	3_123159214	123159214	C	T	0.292	8.85e-07
3	3_123159542	123159542	G	A	0.281	2.44e-06
3	3_123161004	123161004	T	C	0.282	8.67e-07
3	3_123161587	123161587	C	T	0.282	3.63e-08
3	3_123162251	123162251	A	G	0.286	1.42e-06
3	3_123164941	123164941	T	C	0.279	1.25e-08
3	3_123170438	123170438	T	C	0.058	2.67e-06
3	3_123171461	123171461	G	A	0.279	8.05e-09
3	3_123175796	123175796	G	A	0.281	5.9e-10
3	3_123177448	123177448	A	G	0.282	6.43e-08
3	3_123178290	123178290	C	T	0.288	7.6e-08
3	3_123178985	123178985	A	G	0.282	4.28e-08
3	3_123180768	123180768	A	C	0.279	2.14e-08
3	3_123181318	123181318	C	A	0.279	3.91e-09
3	3_123181340	123181340	C	T	0.279	3.91e-09
3	3_123181413	123181413	T	C	0.279	3.39e-09
3	3_123182045	123182045	T	G	0.293	1.01e-05
3	3_123182801	123182801	C	T	0.283	2.73e-07
3	3_123182823	123182823	G	T	0.283	2.12e-07
3	3_123183004	123183004	T	C	0.253	1.55e-06
3	3_123183469	123183469	G	A	0.253	1.2e-06
3	3_123186332	123186332	G	A	0.283	2.12e-07
3	3_123187133	123187133	T	C	0.287	1.15e-06
3	3_123187343	123187343	T	C	0.293	6.01e-05
3	3_123187721	123187721	C	G	0.286	1.77e-07
3	3_123187733	123187733	G	A	0.286	1.77e-07
3	3_123187797	123187797	T	C	0.287	2.41e-06
3	3_123187865	123187865	T	C	0.279	7.91e-09
3	3_123187866	123187866	T	C	0.279	7.91e-09
3	3_123190592	123190592	T	A	0.287	1.34e-06
3	3_123195183	123195183	A	T	0.282	7.47e-08
3	3_123196174	123196174	A	G	0.278	1.96e-08
3	3_123203857	123203857	T	C	0.283	6.01e-07
3	3_123207513	123207513	T	C	0.285	6.82e-06
3	3_123208041	123208041	T	C	0.282	2.09e-07
3	3_123208631	123208631	T	C	0.283	1.49e-07
3	3_123208969	123208969	G	A	0.285	1.06e-06
3	3_123209139	123209139	G	T	0.286	2.37e-06
3	3_123209381	123209381	G	T	0.286	2.37e-06
3	3_123209557	123209557	C	T	0.286	2.37e-06
3	3_123209733	123209733	C	T	0.288	9.2e-06
3	3_123209762	123209762	C	T	0.286	2.37e-06
3	3_123213564	123213564	C	T	0.287	2.41e-06
3	3_123214888	123214888	A	T	0.061	5.97e-06
3	3_123215695	123215695	T	C	0.276	7.05e-09
3	3_123216688	123216688	C	T	0.293	2.9e-05
3	3_123216863	123216863	A	T	0.293	2.9e-05
3	3_123217214	123217214	G	T	0.292	6.77e-06
3	3_123223027	123223027	T	A	0.291	1.27e-05
3	3_123224731	123224731	T	C	0.286	1.27e-06
3	3_123270624	123270624	T	C	0.063	1.69e-05
4	4_25822616	25822616	C	T	0.208	3.99e-05
4	4_25878463	25878463	G	A	0.209	6.2e-05
4	4_25958933	25958933	T	C	0.207	4.88e-05
4	4_25994085	25994085	C	T	0.21	5.8e-05
4	4_26004777	26004777	T	G	0.207	4.09e-05
4	4_26004829	26004829	T	C	0.204	1.19e-05
4	4_26005035	26005035	A	G	0.201	3.51e-06
4	4_26005211	26005211	C	T	0.207	4.23e-05
4	4_26005509	26005509	T	C	0.207	4.23e-05
4	4_26005580	26005580	C	T	0.207	4.23e-05
4	4_26009197	26009197	T	C	0.227	4.02e-05
4	4_26009284	26009284	G	A	0.227	4.02e-05
4	4_26018989	26018989	A	C	0.227	4.02e-05
4	4_26023445	26023445	G	A	0.227	4.02e-05
4	4_26023968	26023968	G	A	0.227	4.02e-05
4	4_26032123	26032123	A	T	0.227	4.8e-05
4	4_26032237	26032237	G	A	0.227	4.8e-05
4	4_26032402	26032402	A	G	0.227	4.8e-05
4	4_26032446	26032446	A	C	0.227	4.8e-05
4	4_26032475	26032475	C	T	0.227	4.02e-05
4	4_26032607	26032607	A	G	0.227	4.02e-05
4	4_26038753	26038753	A	G	0.208	5.15e-05
4	4_26048007	26048007	C	G	0.207	4.36e-05
4	4_26051116	26051116	T	C	0.201	3.51e-06
4	4_26051647	26051647	A	G	0.208	5.01e-05
4	4_26075791	26075791	T	A	0.201	3.51e-06
4	4_26080122	26080122	G	A	0.2	2.83e-06
4	4_26080199	26080199	A	G	0.2	2.83e-06
4	4_26081359	26081359	G	A	0.203	2.57e-05
4	4_26081398	26081398	C	T	0.202	4.11e-06
4	4_26081522	26081522	A	T	0.207	4.21e-05
4	4_26081560	26081560	G	A	0.202	4.11e-06
4	4_26081579	26081579	A	G	0.202	4.11e-06
4	4_26096344	26096344	G	A	0.226	3.12e-05
4	4_26101887	26101887	A	G	0.227	4.8e-05
4	4_26102065	26102065	C	A	0.227	3.75e-05
4	4_26102104	26102104	G	A	0.227	3.75e-05
4	4_26102178	26102178	A	G	0.227	3.75e-05
4	4_26102208	26102208	G	A	0.226	3.12e-05
4	4_26102224	26102224	G	A	0.226	3.12e-05
4	4_26102264	26102264	T	A	0.227	4.8e-05
4	4_26102306	26102306	C	A	0.227	3.75e-05
4	4_26102369	26102369	T	C	0.227	3.75e-05
4	4_26102443	26102443	T	A	0.227	3.75e-05
4	4_26102728	26102728	A	G	0.227	3.75e-05
4	4_26102931	26102931	A	G	0.227	1.59e-05
4	4_26103186	26103186	G	A	0.226	1.32e-05
4	4_26105090	26105090	T	C	0.201	3.32e-06
4	4_26105104	26105104	A	C	0.201	3.32e-06
4	4_26105165	26105165	A	G	0.2	7.06e-06
4	4_26105392	26105392	A	G	0.217	1.28e-06
4	4_26105669	26105669	C	T	0.222	1.36e-05
4	4_26107560	26107560	T	C	0.217	1.28e-06
4	4_26111396	26111396	C	G	0.227	4.02e-05
4	4_26112480	26112480	T	A	0.221	4.3e-06
4	4_26112573	26112573	T	C	0.221	4.3e-06
4	4_26112693	26112693	A	C	0.222	5.41e-06
4	4_26112886	26112886	T	C	0.218	7.76e-07
4	4_26112964	26112964	C	G	0.218	7.76e-07
4	4_26113027	26113027	G	A	0.227	4.8e-05
4	4_26113272	26113272	G	T	0.217	4.58e-07
4	4_26113497	26113497	G	C	0.218	7.76e-07
4	4_26113567	26113567	T	C	0.201	1.38e-05
4	4_26113569	26113569	C	T	0.218	7.76e-07
4	4_26113843	26113843	G	A	0.218	7.76e-07
4	4_26113905	26113905	T	C	0.227	5.71e-05
4	4_26114163	26114163	A	G	0.227	3.75e-05
4	4_26114441	26114441	C	A	0.227	4.8e-05
4	4_26114483	26114483	G	A	0.227	4.8e-05
4	4_26114546	26114546	A	G	0.227	4.8e-05
4	4_26114763	26114763	A	G	0.227	4.8e-05
4	4_26115325	26115325	T	C	0.227	4.8e-05
4	4_26116032	26116032	A	G	0.227	4.8e-05
4	4_26117338	26117338	A	G	0.227	4.8e-05
4	4_26117339	26117339	C	T	0.227	4.8e-05
4	4_26117912	26117912	G	A	0.221	5.55e-06
4	4_26117946	26117946	G	T	0.206	8.53e-06
4	4_26123929	26123929	T	A	0.184	1.07e-05
4	4_26126081	26126081	G	A	0.218	7.76e-07
4	4_26126169	26126169	C	T	0.218	1.02e-06
4	4_26126284	26126284	G	A	0.2	8.84e-07
4	4_26126344	26126344	G	A	0.202	1.48e-06
4	4_26126424	26126424	C	T	0.217	7.54e-07
4	4_26126469	26126469	C	T	0.218	1.02e-06
4	4_26126969	26126969	T	C	0.2	4.66e-07
4	4_26127007	26127007	G	T	0.207	7.33e-06
4	4_26128299	26128299	T	C	0.221	4.3e-06
4	4_26128492	26128492	T	G	0.206	6.89e-06
4	4_26129818	26129818	T	C	0.227	4.02e-05
4	4_26130126	26130126	C	T	0.224	2.89e-05
4	4_26130805	26130805	G	A	0.229	3.75e-05
4	4_26131224	26131224	T	A	0.219	1.22e-06
4	4_26131343	26131343	A	G	0.219	1.22e-06
4	4_26132704	26132704	C	G	0.218	9.2e-07
4	4_26133065	26133065	G	T	0.229	3.75e-05
4	4_26133111	26133111	C	G	0.229	3.75e-05
4	4_26133247	26133247	C	T	0.227	4.02e-05
4	4_26133464	26133464	A	G	0.229	3.75e-05
4	4_26133526	26133526	T	C	0.227	4.02e-05
4	4_26133530	26133530	T	C	0.227	4.02e-05
4	4_26134274	26134274	T	G	0.22	2.55e-06
4	4_26134277	26134277	G	A	0.22	2.55e-06
4	4_26134530	26134530	A	G	0.227	4.02e-05
4	4_26136422	26136422	C	T	0.227	4.02e-05
4	4_26136629	26136629	G	A	0.227	4.02e-05
4	4_26136669	26136669	T	C	0.221	5.55e-06
4	4_26136974	26136974	A	G	0.206	3.47e-05
4	4_26137082	26137082	G	A	0.221	5.55e-06
4	4_26142893	26142893	G	C	0.204	4.74e-05
4	4_26151298	26151298	C	G	0.225	2.31e-05
4	4_26171086	26171086	A	G	0.201	3.32e-06
4	4_26172784	26172784	G	A	0.203	8.07e-06
4	4_26172827	26172827	T	C	0.202	6.9e-06
4	4_26173557	26173557	A	C	0.219	1.22e-06
4	4_26173716	26173716	C	T	0.221	2.11e-06
4	4_26174095	26174095	C	T	0.205	1.31e-05
4	4_26174958	26174958	A	G	0.221	2.11e-06
4	4_26174971	26174971	A	C	0.204	1.81e-05
4	4_26175596	26175596	G	A	0.205	1.31e-05
4	4_26176857	26176857	A	T	0.221	2.11e-06
4	4_26176875	26176875	T	C	0.205	1.31e-05
4	4_26177010	26177010	C	T	0.205	8.98e-06
4	4_26177541	26177541	T	C	0.203	8.07e-06
4	4_26179135	26179135	A	G	0.202	5.43e-06
4	4_26179373	26179373	T	C	0.219	1.22e-06
4	4_26179554	26179554	T	C	0.229	4.88e-05
4	4_26186318	26186318	T	C	0.204	7.7e-06
4	4_26189416	26189416	G	A	0.205	1.12e-05
4	4_26196100	26196100	T	C	0.207	5.46e-05
4	4_26200039	26200039	T	A	0.203	2.06e-05
4	4_26200066	26200066	T	C	0.202	5.82e-06
4	4_26200068	26200068	T	C	0.202	5.82e-06
4	4_26200476	26200476	T	C	0.203	2.06e-05
4	4_26200509	26200509	C	T	0.203	2.06e-05
4	4_26200518	26200518	T	C	0.203	2.06e-05
4	4_26200606	26200606	G	A	0.201	2.07e-05
4	4_26200654	26200654	C	G	0.202	5.82e-06
4	4_26200760	26200760	A	T	0.203	2.06e-05
4	4_26201361	26201361	T	C	0.203	2.06e-05
4	4_26202993	26202993	A	C	0.204	8.73e-06
4	4_26227862	26227862	G	A	0.206	3.8e-05
4	4_26228098	26228098	C	T	0.225	2.49e-05
4	4_26239722	26239722	A	C	0.224	2.06e-05
4	4_26241432	26241432	T	C	0.205	5.18e-05
4	4_26241610	26241610	G	A	0.205	5.18e-05
4	4_26249930	26249930	C	T	0.201	8e-06
4	4_26250166	26250166	G	C	0.202	9.28e-06
4	4_26250194	26250194	T	C	0.201	8e-06
4	4_26250480	26250480	C	T	0.201	8e-06
4	4_26250491	26250491	A	C	0.202	9.28e-06
4	4_26250509	26250509	G	A	0.201	8e-06
4	4_26250699	26250699	T	C	0.201	8e-06
4	4_26250746	26250746	G	A	0.201	8e-06
4	4_26250828	26250828	T	C	0.202	9.28e-06
4	4_26250894	26250894	A	G	0.202	9.28e-06
4	4_26251049	26251049	G	A	0.201	8e-06
4	4_26251067	26251067	A	G	0.201	8e-06
4	4_26251073	26251073	A	G	0.201	8e-06
4	4_26251162	26251162	C	T	0.202	9.28e-06
4	4_26251181	26251181	C	T	0.202	9.28e-06
4	4_26251201	26251201	G	A	0.202	9.28e-06
4	4_26251225	26251225	T	C	0.202	9.28e-06
4	4_26251689	26251689	T	C	0.201	8e-06
4	4_26251779	26251779	T	A	0.202	9.28e-06
4	4_26252588	26252588	G	A	0.2	6.64e-06
4	4_26253345	26253345	C	T	0.218	6.89e-06
4	4_26253664	26253664	A	T	0.2	6.64e-06
4	4_26253685	26253685	T	C	0.2	6.64e-06
4	4_26253687	26253687	T	A	0.2	6.64e-06
4	4_26253863	26253863	C	T	0.202	9.28e-06
4	4_26253934	26253934	G	A	0.202	9.28e-06
4	4_26266657	26266657	A	T	0.201	8e-06
4	4_26266757	26266757	C	T	0.202	9.28e-06
4	4_26266911	26266911	T	C	0.201	7.73e-06
4	4_26266946	26266946	A	G	0.202	9.28e-06
4	4_26266997	26266997	C	T	0.202	9.28e-06
4	4_26267048	26267048	G	A	0.202	9.28e-06
4	4_26267176	26267176	G	A	0.201	7.73e-06
4	4_26267310	26267310	C	T	0.201	8e-06
4	4_26267323	26267323	T	G	0.202	9.28e-06
4	4_26267505	26267505	G	A	0.205	6.12e-05
4	4_26267526	26267526	T	C	0.205	6.12e-05
4	4_26267814	26267814	C	T	0.205	5.93e-05
4	4_26267815	26267815	C	A	0.205	5.93e-05
4	4_26279626	26279626	C	T	0.222	6.77e-06
4	4_26285864	26285864	G	A	0.217	1.07e-06
4	4_26286534	26286534	T	C	0.217	1.07e-06
4	4_26286772	26286772	A	C	0.205	6.12e-05
4	4_26288923	26288923	A	G	0.201	8e-06
4	4_26289432	26289432	T	A	0.207	5e-05
4	4_26289890	26289890	G	A	0.205	6.12e-05
4	4_26290689	26290689	C	T	0.2	6.64e-06
4	4_26291271	26291271	C	T	0.205	5.18e-05
4	4_26291288	26291288	T	C	0.205	5.18e-05
4	4_26292172	26292172	C	T	0.205	5.18e-05
4	4_26292173	26292173	A	G	0.205	5.18e-05
4	4_26292223	26292223	A	C	0.205	5.93e-05
4	4_26292413	26292413	A	G	0.205	5.18e-05
4	4_26292447	26292447	C	T	0.2	6.53e-06
4	4_26292645	26292645	T	G	0.202	9.28e-06
4	4_26292649	26292649	A	T	0.202	9.28e-06
4	4_26293048	26293048	A	T	0.205	5.18e-05
4	4_26294077	26294077	C	T	0.205	5.93e-05
4	4_26296772	26296772	C	T	0.2	6.53e-06
4	4_26300978	26300978	C	T	0.186	2.67e-05
4	4_26301163	26301163	T	C	0.2	5.61e-06
4	4_26301189	26301189	C	T	0.2	6.53e-06
4	4_26301402	26301402	A	G	0.202	9.28e-06
4	4_26301547	26301547	C	T	0.201	8e-06
4	4_26301615	26301615	A	G	0.201	8e-06
4	4_26301785	26301785	G	T	0.201	8e-06
4	4_26301872	26301872	G	A	0.202	9.28e-06
4	4_26301992	26301992	A	T	0.202	9.28e-06
4	4_26302174	26302174	G	T	0.2	6.53e-06
4	4_26302434	26302434	T	C	0.2	6.53e-06
4	4_26302435	26302435	C	T	0.2	6.53e-06
4	4_26302443	26302443	A	G	0.2	6.53e-06
4	4_26302508	26302508	T	G	0.2	6.53e-06
4	4_26302658	26302658	A	G	0.202	9.28e-06
4	4_26302672	26302672	G	A	0.202	9.28e-06
4	4_26302711	26302711	A	G	0.202	9.28e-06
4	4_26302713	26302713	T	A	0.202	9.28e-06
4	4_26302739	26302739	C	A	0.202	9.28e-06
4	4_26303172	26303172	A	T	0.205	5.93e-05
4	4_26304174	26304174	C	T	0.202	9.28e-06
4	4_26309372	26309372	C	T	0.202	9.28e-06
4	4_26311135	26311135	C	T	0.202	9.28e-06
4	4_26311242	26311242	A	G	0.2	5.61e-06
4	4_26311459	26311459	C	T	0.202	9.28e-06
4	4_26311555	26311555	C	T	0.2	6.53e-06
4	4_26311927	26311927	A	G	0.201	8e-06
4	4_26312023	26312023	A	G	0.201	8e-06
4	4_26312627	26312627	A	C	0.201	8e-06
4	4_26312660	26312660	T	C	0.201	8e-06
4	4_26312795	26312795	C	T	0.201	8e-06
4	4_26312848	26312848	C	A	0.201	8e-06
4	4_26312911	26312911	A	G	0.201	8e-06
4	4_26313984	26313984	G	A	0.201	8e-06
4	4_26314160	26314160	A	T	0.202	9.28e-06
4	4_26314339	26314339	C	T	0.201	8e-06
4	4_26314412	26314412	T	A	0.201	8e-06
4	4_26314568	26314568	T	G	0.201	8e-06
4	4_26314569	26314569	G	T	0.201	8e-06
4	4_26315306	26315306	A	G	0.201	8e-06
4	4_26315586	26315586	G	A	0.201	8e-06
4	4_26315612	26315612	T	C	0.201	8e-06
4	4_26315626	26315626	G	A	0.201	8e-06
4	4_26315734	26315734	T	C	0.201	8e-06
4	4_26315768	26315768	C	T	0.201	8e-06
4	4_26315810	26315810	G	A	0.201	8e-06
4	4_26315855	26315855	G	A	0.202	9.28e-06
4	4_26315940	26315940	A	G	0.201	8e-06
4	4_26315941	26315941	C	T	0.201	8e-06
4	4_26315985	26315985	C	A	0.201	8e-06
4	4_26316131	26316131	A	G	0.201	8e-06
4	4_26316385	26316385	A	T	0.201	8e-06
4	4_26316477	26316477	T	C	0.202	9.28e-06
4	4_26316578	26316578	A	G	0.201	8e-06
4	4_26316717	26316717	A	G	0.201	8e-06
4	4_26316775	26316775	C	G	0.202	9.28e-06
4	4_26317116	26317116	A	T	0.2	6.64e-06
4	4_26317144	26317144	A	T	0.2	6.64e-06
4	4_26317941	26317941	A	G	0.205	5.18e-05
4	4_26318815	26318815	T	C	0.2	6.64e-06
4	4_26318830	26318830	T	C	0.2	6.64e-06
4	4_26318894	26318894	G	A	0.2	6.53e-06
4	4_26318939	26318939	A	C	0.2	5.61e-06
4	4_26318954	26318954	T	G	0.2	5.61e-06
4	4_26321051	26321051	A	G	0.202	9.28e-06
4	4_26322028	26322028	G	A	0.201	8e-06
4	4_26322166	26322166	T	C	0.201	8e-06
4	4_26322443	26322443	T	C	0.201	8e-06
4	4_26324921	26324921	C	G	0.202	9.28e-06
4	4_26325590	26325590	G	A	0.202	9.28e-06
4	4_26325650	26325650	G	A	0.202	9.28e-06
4	4_26325846	26325846	G	A	0.203	5.15e-05
4	4_26325900	26325900	A	G	0.202	4.53e-05
4	4_26326212	26326212	G	A	0.198	5.17e-06
4	4_26326264	26326264	A	G	0.202	4.53e-05
4	4_26328827	26328827	G	A	0.205	6.12e-05
4	4_26342988	26342988	C	T	0.205	5.18e-05
4	4_26342998	26342998	A	G	0.205	5.18e-05
4	4_26343019	26343019	T	C	0.205	5.18e-05
4	4_26343052	26343052	G	A	0.205	5.18e-05
4	4_26343445	26343445	A	G	0.205	5.18e-05
4	4_26347198	26347198	A	G	0.2	6.53e-06
4	4_26347898	26347898	T	G	0.206	1.74e-05
4	4_26347903	26347903	T	C	0.205	3.89e-05
4	4_26348104	26348104	G	A	0.206	1.74e-05
4	4_26348299	26348299	T	C	0.207	2.82e-05
4	4_26348300	26348300	T	C	0.207	2.82e-05
4	4_26348454	26348454	C	A	0.207	2.82e-05
4	4_26348468	26348468	C	T	0.207	2.82e-05
4	4_26348481	26348481	C	A	0.207	2.82e-05
4	4_26348577	26348577	C	T	0.207	2.82e-05
4	4_26348779	26348779	T	G	0.207	2.82e-05
4	4_26348909	26348909	C	G	0.207	2.82e-05
4	4_26348990	26348990	T	C	0.207	2.82e-05
4	4_26349043	26349043	T	C	0.207	2.82e-05
4	4_26349205	26349205	T	A	0.203	2.74e-06
4	4_26349271	26349271	A	G	0.201	8e-06
4	4_26349285	26349285	T	C	0.203	2.74e-06
4	4_26349352	26349352	C	G	0.207	5.46e-05
4	4_26349407	26349407	T	G	0.207	2.82e-05
4	4_26349440	26349440	G	A	0.207	2.82e-05
4	4_26349477	26349477	G	A	0.207	2.82e-05
4	4_26349531	26349531	T	C	0.207	2.82e-05
4	4_26349578	26349578	A	C	0.207	2.44e-05
4	4_26349599	26349599	G	A	0.224	1.2e-05
4	4_26349628	26349628	C	A	0.207	2.82e-05
4	4_26349632	26349632	T	C	0.207	2.82e-05
4	4_26349700	26349700	T	C	0.207	2.82e-05
4	4_26349716	26349716	G	A	0.207	2.82e-05
4	4_26349916	26349916	G	A	0.207	2.82e-05
4	4_26349953	26349953	T	C	0.202	6.78e-06
4	4_26350002	26350002	C	T	0.203	2.74e-06
4	4_26350064	26350064	C	A	0.203	2.74e-06
4	4_26350099	26350099	C	T	0.203	2.74e-06
4	4_26350191	26350191	G	A	0.201	8e-06
4	4_26350338	26350338	A	C	0.202	1.24e-06
4	4_26350370	26350370	G	A	0.202	1.24e-06
4	4_26350373	26350373	A	C	0.202	1.24e-06
4	4_26350435	26350435	A	C	0.201	2.68e-06
4	4_26350436	26350436	C	A	0.201	2.68e-06
4	4_26351506	26351506	C	T	0.203	1.52e-06
4	4_26351549	26351549	T	C	0.208	1.61e-05
4	4_26351670	26351670	A	C	0.202	6.78e-06
4	4_26355235	26355235	A	G	0.202	2.34e-06
4	4_26355473	26355473	G	A	0.202	9.28e-06
4	4_26355606	26355606	C	T	0.203	1.52e-06
4	4_26355897	26355897	T	C	0.2	4.08e-06
4	4_26355899	26355899	A	G	0.2	4.08e-06
4	4_26355979	26355979	G	A	0.207	2.82e-05
4	4_26356339	26356339	G	A	0.201	8e-06
4	4_26366113	26366113	C	T	0.206	4.58e-05
4	4_26367715	26367715	G	A	0.205	5.18e-05
4	4_26372271	26372271	C	T	0.202	5.82e-06
4	4_26373875	26373875	G	A	0.2	4.08e-06
4	4_26373959	26373959	T	G	0.2	5.61e-06
4	4_26374084	26374084	G	A	0.206	2.59e-05
4	4_26374118	26374118	G	A	0.201	2.68e-06
4	4_26376054	26376054	G	A	0.203	3.84e-06
4	4_26376105	26376105	T	A	0.203	3.84e-06
4	4_26376113	26376113	T	C	0.203	3.84e-06
4	4_26376128	26376128	A	G	0.203	3.84e-06
4	4_26376262	26376262	C	G	0.201	2.68e-06
4	4_26376551	26376551	A	G	0.202	5.82e-06
4	4_26377072	26377072	C	A	0.201	2.68e-06
4	4_26377816	26377816	G	A	0.203	3.84e-06
4	4_26381736	26381736	T	A	0.202	6.78e-06
4	4_26383886	26383886	T	A	0.202	6.78e-06
4	4_26393030	26393030	A	G	0.206	4.58e-05
4	4_26393188	26393188	T	C	0.201	1.92e-06
4	4_26394584	26394584	C	G	0.201	2.33e-06
4	4_26395642	26395642	G	A	0.2	5.76e-06
4	4_26396124	26396124	A	G	0.2	5.76e-06
4	4_26396263	26396263	C	T	0.2	4.19e-06
4	4_26396374	26396374	A	T	0.2	4.97e-06
4	4_26396450	26396450	T	C	0.201	2.42e-06
4	4_26396666	26396666	G	T	0.2	1.7e-06
4	4_26396718	26396718	G	C	0.2	4.19e-06
4	4_26396780	26396780	A	G	0.2	1.7e-06
4	4_26396782	26396782	A	G	0.2	1.7e-06
4	4_26396915	26396915	A	C	0.205	2.1e-05
4	4_26399926	26399926	C	A	0.204	3.96e-05
4	4_26399983	26399983	G	A	0.2	1.7e-06
4	4_26406221	26406221	G	A	0.206	5.58e-05
4	4_26406871	26406871	G	T	0.209	4.26e-05
4	4_26407469	26407469	A	G	0.209	4.26e-05
4	4_26407882	26407882	A	C	0.2	4.86e-06
4	4_26408683	26408683	C	T	0.2	5.76e-06
4	4_26409150	26409150	G	A	0.209	3.94e-05
4	4_26409341	26409341	A	G	0.206	2.41e-05
4	4_26409583	26409583	G	A	0.205	4.53e-05
4	4_26409921	26409921	A	G	0.205	4.53e-05
4	4_26409931	26409931	A	G	0.205	4.53e-05
4	4_26412009	26412009	T	C	0.204	1.08e-05
4	4_26412129	26412129	C	T	0.204	1.08e-05
4	4_26412507	26412507	C	T	0.205	5.36e-05
4	4_26415146	26415146	T	A	0.205	4.69e-05
4	4_26415842	26415842	A	G	0.2	4.52e-06
4	4_26415866	26415866	T	C	0.2	4.52e-06
4	4_26415987	26415987	A	G	0.205	4.18e-05
4	4_26416003	26416003	A	G	0.205	4.18e-05
4	4_26416018	26416018	A	G	0.205	4.18e-05
4	4_26416142	26416142	T	C	0.205	4.18e-05
4	4_26416146	26416146	C	T	0.205	4.18e-05
4	4_26416150	26416150	C	T	0.205	4.18e-05
4	4_26416347	26416347	G	A	0.205	4.53e-05
4	4_26416351	26416351	T	C	0.205	4.53e-05
4	4_26416564	26416564	A	G	0.205	4.18e-05
4	4_26419198	26419198	G	A	0.209	2.88e-05
4	4_26419248	26419248	A	G	0.204	3.96e-05
4	4_26420580	26420580	C	T	0.208	6.33e-05
4	4_26422973	26422973	A	G	0.204	7.83e-06
4	4_26423992	26423992	G	A	0.204	7.83e-06
4	4_26424047	26424047	C	T	0.208	6.33e-05
4	4_26425081	26425081	T	C	0.204	7.83e-06
4	4_26437987	26437987	T	A	0.204	7.89e-06
4	4_26438351	26438351	G	A	0.208	6.33e-05
4	4_26446188	26446188	T	C	0.205	1.07e-05
4	4_26455345	26455345	C	T	0.205	1.07e-05
4	4_26456465	26456465	C	T	0.205	1.07e-05
4	4_26458113	26458113	T	C	0.204	7.83e-06
4	4_26458581	26458581	C	T	0.205	1.07e-05
4	4_26458815	26458815	T	C	0.205	1.07e-05
4	4_26459514	26459514	C	G	0.205	1.07e-05
4	4_26460506	26460506	A	G	0.204	7.83e-06
4	4_26460574	26460574	T	C	0.204	7.83e-06
4	4_26460610	26460610	T	C	0.204	7.83e-06
4	4_26481673	26481673	A	C	0.204	9.47e-06
4	4_26481721	26481721	A	C	0.204	9.47e-06
4	4_26482246	26482246	T	C	0.204	8.01e-06
5	5_170657	170657	T	C	0.097	2.91e-06
5	5_191195	191195	A	G	0.087	5.92e-05
5	5_191808	191808	T	C	0.086	4.86e-05
5	5_193392	193392	T	C	0.086	4.86e-05
5	5_217910	217910	T	C	0.085	5.12e-05
5	5_218051	218051	A	G	0.086	4.19e-05
5	5_220640	220640	A	G	0.084	5.93e-05
5	5_221881	221881	T	C	0.084	5.93e-05
5	5_266726	266726	G	C	0.104	1.64e-05
5	5_515153	515153	A	G	0.082	3.49e-05
5	5_558513	558513	G	A	0.08	6.34e-06
5	5_562645	562645	C	T	0.088	6.29e-05
5	5_562648	562648	A	T	0.088	6.29e-05
5	5_588623	588623	C	T	0.21	1.86e-05
5	5_644030	644030	A	G	0.09	6.43e-05
5	5_666893	666893	C	T	0.227	5.61e-07
5	5_673983	673983	G	A	0.199	5.12e-05
5	5_688288	688288	T	A	0.204	6.77e-06
5	5_699180	699180	C	T	0.082	6.18e-06
5	5_699439	699439	G	A	0.085	2.3e-05
5	5_703381	703381	A	G	0.245	5.19e-07
5	5_707749	707749	G	A	0.203	6.47e-07
5	5_718270	718270	A	T	0.216	4.17e-06
5	5_720165	720165	A	G	0.096	2.31e-05
5	5_862217	862217	A	G	0.145	4.05e-06
5	5_862517	862517	C	G	0.234	3.86e-07
5	5_863037	863037	A	G	0.138	3.09e-06
5	5_872583	872583	C	T	0.077	1.15e-05
5	5_880302	880302	G	T	0.149	1.37e-05
5	5_933846	933846	C	T	0.202	2.69e-06
5	5_933874	933874	T	C	0.2	3.92e-06
5	5_935356	935356	C	T	0.247	8.84e-06
5	5_935566	935566	G	T	0.247	5.28e-06
5	5_937983	937983	C	T	0.26	3.15e-05
5	5_938747	938747	A	C	0.206	6.05e-08
5	5_939665	939665	C	T	0.249	7.34e-06
5	5_939927	939927	G	A	0.251	1.16e-05
5	5_939968	939968	G	T	0.251	6.17e-05
5	5_939970	939970	A	T	0.251	6.17e-05
5	5_939973	939973	A	G	0.252	4.57e-05
5	5_940023	940023	G	A	0.252	4.33e-05
5	5_940029	940029	C	T	0.252	5.11e-05
5	5_940036	940036	T	C	0.251	4.09e-05
5	5_940329	940329	A	G	0.249	3.67e-06
5	5_940689	940689	C	T	0.25	3.06e-06
5	5_941136	941136	A	G	0.247	3.99e-06
5	5_946669	946669	C	T	0.249	3.21e-05
5	5_947457	947457	C	T	0.132	2.91e-05
5	5_949527	949527	A	G	0.184	3.13e-05
5	5_949546	949546	C	T	0.183	2.66e-05
5	5_949599	949599	G	A	0.249	2.7e-05
5	5_949832	949832	G	C	0.186	5.64e-05
5	5_949834	949834	C	A	0.187	4.21e-05
5	5_949848	949848	C	T	0.193	6.26e-05
5	5_950590	950590	T	C	0.181	6.23e-05
5	5_951396	951396	G	A	0.192	6.11e-05
5	5_951492	951492	G	A	0.186	3.07e-06
5	5_951837	951837	G	A	0.183	2.04e-05
5	5_951850	951850	T	A	0.191	1.8e-05
5	5_952327	952327	T	C	0.179	3.18e-05
5	5_952354	952354	A	G	0.179	3.18e-05
5	5_952525	952525	G	A	0.175	5.87e-06
5	5_952737	952737	C	T	0.177	4.03e-05
5	5_953270	953270	C	T	0.184	1.52e-05
5	5_953605	953605	C	T	0.251	2.68e-05
5	5_954704	954704	C	A	0.179	1.4e-06
5	5_954731	954731	T	C	0.173	2.81e-06
5	5_954920	954920	A	C	0.169	4.91e-07
5	5_955101	955101	T	A	0.174	7.06e-06
5	5_955118	955118	T	C	0.178	1.6e-06
5	5_955304	955304	G	A	0.174	1.27e-06
5	5_955460	955460	T	C	0.173	2.87e-06
5	5_955629	955629	G	A	0.18	4.3e-05
5	5_955680	955680	T	C	0.177	3.41e-07
5	5_955713	955713	C	T	0.246	7.23e-06
5	5_955726	955726	G	A	0.176	6.7e-07
5	5_955855	955855	C	T	0.234	1.97e-07
5	5_956139	956139	C	T	0.239	3.12e-06
5	5_956165	956165	C	T	0.241	1.53e-06
5	5_990309	990309	C	T	0.091	6.38e-05
5	5_990334	990334	A	G	0.091	6.38e-05
5	5_1001163	1001163	T	C	0.093	3.65e-05
5	5_1006010	1006010	G	C	0.071	3.87e-05
5	5_1006369	1006369	C	A	0.076	4.63e-05
5	5_1006981	1006981	T	A	0.145	3.84e-05
5	5_1008792	1008792	T	C	0.143	3.25e-05
5	5_1009152	1009152	A	T	0.145	1.36e-05
5	5_1009327	1009327	G	A	0.244	5.45e-06
5	5_1010697	1010697	G	A	0.239	3.69e-07
5	5_1011452	1011452	G	C	0.139	6.89e-06
5	5_1016439	1016439	T	G	0.25	6.59e-06
5	5_1025380	1025380	G	A	0.249	5.34e-06
5	5_1028099	1028099	A	G	0.066	2.45e-05
5	5_1028964	1028964	G	A	0.126	1.53e-05
5	5_1029495	1029495	G	A	0.123	4.85e-05
5	5_1037765	1037765	C	G	0.125	2.45e-05
5	5_1039705	1039705	C	T	0.123	2e-05
5	5_1039904	1039904	C	A	0.127	6.11e-05
5	5_1039924	1039924	C	T	0.127	6.11e-05
5	5_1040503	1040503	C	T	0.127	6.04e-05
5	5_1040506	1040506	A	T	0.127	6.04e-05
5	5_1041404	1041404	G	A	0.058	4.84e-07
5	5_1041487	1041487	G	A	0.06	4.53e-07
5	5_1041584	1041584	T	A	0.06	6.28e-07
5	5_1041641	1041641	C	G	0.124	1.85e-05
5	5_1041706	1041706	A	G	0.123	5.24e-06
5	5_1042016	1042016	C	T	0.125	3.86e-05
5	5_1042060	1042060	G	A	0.125	1.4e-05
5	5_1042065	1042065	C	T	0.12	1.28e-06
5	5_1042131	1042131	G	A	0.06	7.3e-07
5	5_1045164	1045164	A	G	0.062	3.22e-06
5	5_1045166	1045166	A	G	0.062	3.22e-06
5	5_1073162	1073162	C	T	0.085	2.18e-05
5	5_1073628	1073628	C	T	0.086	3.28e-05
5	5_1074371	1074371	C	T	0.085	1.05e-05
5	5_1134097	1134097	A	C	0.087	5.49e-05
5	5_16880931	16880931	C	T	0.026	2.22e-05
5	5_16881540	16881540	C	T	0.026	2.22e-05
5	5_16899011	16899011	A	G	0.026	2.22e-05
5	5_16901213	16901213	T	C	0.027	2.14e-05
5	5_16901609	16901609	G	T	0.026	2.22e-05
5	5_16901631	16901631	C	T	0.026	2.22e-05
5	5_16902016	16902016	G	A	0.026	2.22e-05
5	5_16902600	16902600	T	C	0.026	2.22e-05
5	5_16902909	16902909	T	C	0.026	2.22e-05
5	5_16903071	16903071	G	A	0.026	2.22e-05
5	5_16903111	16903111	G	A	0.026	2.22e-05
5	5_16903218	16903218	G	A	0.026	2.22e-05
5	5_16903228	16903228	G	T	0.026	2.22e-05
5	5_16903253	16903253	C	T	0.026	2.22e-05
5	5_16904204	16904204	G	A	0.026	2.22e-05
5	5_16904265	16904265	A	G	0.026	2.22e-05
5	5_16904311	16904311	C	G	0.026	2.22e-05
5	5_16904618	16904618	T	C	0.026	2.22e-05
5	5_16906086	16906086	T	C	0.026	1.86e-05
5	5_16907743	16907743	G	A	0.026	2.22e-05
5	5_16908001	16908001	T	C	0.026	2.22e-05
5	5_16908016	16908016	G	A	0.026	2.22e-05
5	5_16908069	16908069	G	A	0.026	2.22e-05
5	5_16908180	16908180	T	G	0.026	2.22e-05
5	5_16908208	16908208	C	T	0.026	2.22e-05
5	5_16908311	16908311	A	G	0.026	2.22e-05
5	5_16908590	16908590	C	T	0.026	2.22e-05
5	5_16908591	16908591	A	G	0.026	2.22e-05
5	5_16908882	16908882	C	G	0.026	2.22e-05
5	5_16909075	16909075	G	A	0.026	2.22e-05
5	5_16909116	16909116	C	T	0.026	2.22e-05
5	5_16909153	16909153	A	T	0.026	2.22e-05
5	5_16909244	16909244	A	G	0.026	2.22e-05
5	5_16909245	16909245	T	G	0.026	2.22e-05
5	5_16909251	16909251	A	G	0.026	2.22e-05
5	5_16909475	16909475	A	G	0.026	2.22e-05
5	5_16909725	16909725	A	C	0.026	2.22e-05
5	5_16909727	16909727	G	A	0.026	2.22e-05
5	5_16910125	16910125	C	T	0.026	2.22e-05
5	5_16910196	16910196	A	T	0.026	2.22e-05
5	5_16910268	16910268	A	G	0.026	2.22e-05
5	5_16910269	16910269	T	C	0.026	2.22e-05
5	5_16910346	16910346	C	T	0.026	2.22e-05
5	5_16910348	16910348	T	C	0.026	2.22e-05
5	5_16910648	16910648	T	C	0.026	2.22e-05
5	5_16919038	16919038	T	C	0.026	2.22e-05
5	5_16919061	16919061	G	A	0.026	2.22e-05
5	5_16919247	16919247	A	G	0.026	2.22e-05
5	5_16919627	16919627	C	T	0.026	2.22e-05
5	5_16922196	16922196	A	G	0.026	2.22e-05
5	5_16924441	16924441	T	G	0.027	5.76e-06
5	5_16924578	16924578	T	C	0.026	2.22e-05
5	5_16926180	16926180	T	C	0.026	2.22e-05
5	5_16926334	16926334	T	C	0.026	2.22e-05
5	5_16928086	16928086	C	T	0.026	2.22e-05
5	5_16928133	16928133	A	G	0.026	2.22e-05
5	5_16928279	16928279	C	T	0.026	2.22e-05
5	5_16928404	16928404	A	G	0.026	2.22e-05
5	5_16929045	16929045	T	G	0.026	2.22e-05
5	5_16929084	16929084	A	G	0.026	2.22e-05
5	5_16929705	16929705	A	G	0.026	2.22e-05
5	5_16958999	16958999	C	T	0.026	2.22e-05
5	5_16960756	16960756	T	C	0.026	2.22e-05
5	5_16976965	16976965	C	A	0.026	2.22e-05
5	5_16980752	16980752	G	A	0.026	2.22e-05
5	5_16982793	16982793	T	C	0.026	2.22e-05
5	5_16986129	16986129	C	G	0.026	2.22e-05
5	5_16986920	16986920	T	A	0.026	2.22e-05
5	5_16988269	16988269	A	G	0.026	2.22e-05
5	5_16988803	16988803	G	A	0.026	2.22e-05
5	5_17010789	17010789	G	A	0.026	2.22e-05
5	5_17019262	17019262	A	G	0.027	3.35e-05
5	5_17022400	17022400	G	A	0.026	3.98e-05
5	5_17029630	17029630	T	A	0.027	3.35e-05
5	5_17031189	17031189	G	A	0.026	3.98e-05
5	5_17031289	17031289	A	G	0.026	3.98e-05
5	5_17032249	17032249	C	T	0.026	3.98e-05
5	5_17032730	17032730	C	G	0.026	3.98e-05
5	5_17034732	17034732	G	A	0.026	3.98e-05
5	5_17034810	17034810	T	G	0.026	3.98e-05
5	5_17035114	17035114	T	A	0.026	3.98e-05
5	5_17035566	17035566	T	C	0.026	3.98e-05
5	5_17035572	17035572	G	A	0.026	3.98e-05
5	5_17035588	17035588	C	G	0.026	3.98e-05
5	5_17036020	17036020	A	G	0.026	3.98e-05
5	5_17038904	17038904	T	C	0.027	3.35e-05
5	5_17039417	17039417	C	T	0.026	3.98e-05
5	5_17042924	17042924	C	T	0.026	3.98e-05
5	5_17044489	17044489	A	G	0.026	3.98e-05
5	5_17044862	17044862	G	A	0.026	3.98e-05
5	5_17046196	17046196	C	A	0.026	3.98e-05
5	5_17046358	17046358	T	C	0.026	3.98e-05
5	5_17046742	17046742	T	A	0.026	2.22e-05
5	5_17047534	17047534	C	T	0.026	2.22e-05
5	5_17047585	17047585	C	T	0.026	2.22e-05
5	5_17050058	17050058	A	G	0.027	1.28e-05
5	5_17055466	17055466	G	A	0.028	1.07e-05
5	5_17056247	17056247	A	G	0.028	1.07e-05
5	5_17059067	17059067	T	C	0.028	1.07e-05
5	5_17059538	17059538	G	T	0.028	1.91e-05
5	5_17059844	17059844	A	G	0.028	1.07e-05
5	5_17059952	17059952	A	G	0.028	1.07e-05
5	5_17059973	17059973	A	G	0.028	1.07e-05
5	5_17060051	17060051	T	C	0.028	1.07e-05
5	5_17061024	17061024	T	G	0.028	1.07e-05
5	5_17064134	17064134	C	T	0.028	1.07e-05
5	5_17064346	17064346	G	A	0.028	1.07e-05
5	5_17065731	17065731	A	G	0.027	1.28e-05
5	5_17066919	17066919	C	G	0.027	1.28e-05
5	5_17067697	17067697	C	G	0.026	2.22e-05
5	5_17069141	17069141	G	C	0.027	1.28e-05
5	5_17078085	17078085	T	C	0.026	2.22e-05
5	5_17078115	17078115	C	T	0.026	2.22e-05
5	5_17078140	17078140	A	T	0.026	2.22e-05
5	5_17078141	17078141	A	C	0.026	2.22e-05
5	5_17078212	17078212	C	A	0.026	2.22e-05
5	5_17078381	17078381	T	C	0.026	2.22e-05
5	5_17078719	17078719	T	G	0.026	2.22e-05
5	5_17078750	17078750	T	C	0.026	2.22e-05
5	5_17079576	17079576	A	G	0.027	1.28e-05
5	5_17079778	17079778	T	G	0.027	1.28e-05
5	5_17079780	17079780	T	C	0.027	1.28e-05
5	5_17079786	17079786	A	G	0.027	1.28e-05
5	5_17080043	17080043	G	A	0.027	1.28e-05
5	5_17080110	17080110	T	C	0.026	1.86e-05
5	5_17080241	17080241	C	T	0.028	1.07e-05
5	5_17080497	17080497	A	G	0.028	1.07e-05
5	5_17080593	17080593	T	C	0.027	1.28e-05
5	5_17080714	17080714	G	A	0.028	1.07e-05
5	5_17081443	17081443	C	A	0.027	1.28e-05
5	5_17081444	17081444	T	C	0.027	1.28e-05
5	5_17086384	17086384	G	A	0.028	1.07e-05
5	5_17090789	17090789	G	A	0.026	2.22e-05
5	5_17091043	17091043	C	G	0.026	2.22e-05
5	5_17091068	17091068	A	G	0.026	2.22e-05
5	5_17091180	17091180	C	T	0.026	2.22e-05
5	5_17091205	17091205	C	T	0.026	2.22e-05
5	5_17091219	17091219	G	A	0.026	2.22e-05
5	5_17091304	17091304	G	A	0.026	2.22e-05
5	5_17091323	17091323	T	C	0.026	2.22e-05
5	5_17091342	17091342	A	G	0.026	2.22e-05
5	5_17091406	17091406	A	G	0.026	2.22e-05
5	5_17091439	17091439	T	C	0.026	2.22e-05
5	5_17092115	17092115	G	C	0.026	2.22e-05
5	5_17095725	17095725	A	T	0.026	1.44e-05
5	5_17099502	17099502	T	C	0.026	2.22e-05
5	5_17104343	17104343	T	C	0.026	2.22e-05
5	5_17104431	17104431	G	A	0.026	2.22e-05
5	5_17107711	17107711	T	C	0.026	1.86e-05
5	5_17109273	17109273	C	G	0.026	2.22e-05
5	5_17109763	17109763	G	A	0.026	1.86e-05
5	5_17110046	17110046	C	T	0.026	2.22e-05
5	5_17111204	17111204	T	C	0.026	1.86e-05
5	5_17118869	17118869	T	C	0.026	2.22e-05
5	5_17119685	17119685	T	C	0.026	2.22e-05
5	5_17120743	17120743	T	C	0.026	2.22e-05
5	5_17121094	17121094	C	T	0.027	1.08e-05
5	5_17121150	17121150	A	G	0.027	1.08e-05
5	5_17121188	17121188	C	T	0.027	1.08e-05
5	5_17121270	17121270	G	A	0.027	1.08e-05
5	5_17121377	17121377	T	C	0.027	1.08e-05
5	5_17121399	17121399	A	G	0.027	1.08e-05
5	5_17121917	17121917	G	T	0.026	2.22e-05
5	5_17121928	17121928	C	T	0.026	2.22e-05
5	5_17121963	17121963	G	A	0.026	2.22e-05
5	5_17121968	17121968	T	C	0.026	2.22e-05
5	5_17121979	17121979	A	G	0.026	2.22e-05
5	5_17122064	17122064	A	C	0.026	2.22e-05
5	5_17122126	17122126	G	A	0.026	2.22e-05
5	5_17122618	17122618	G	T	0.026	2.22e-05
5	5_17122717	17122717	A	G	0.027	8.94e-06
5	5_17124330	17124330	A	G	0.026	2.22e-05
5	5_17125145	17125145	A	G	0.026	1.86e-05
5	5_17125156	17125156	T	C	0.026	1.86e-05
5	5_17125179	17125179	T	C	0.027	8.94e-06
5	5_17125900	17125900	A	G	0.036	5.34e-05
5	5_17126049	17126049	A	G	0.026	2.22e-05
5	5_17128182	17128182	A	G	0.026	2.22e-05
5	5_17129558	17129558	G	C	0.026	1.86e-05
5	5_17131906	17131906	A	T	0.026	1.86e-05
5	5_17132380	17132380	A	G	0.026	2.22e-05
5	5_17133328	17133328	T	C	0.026	2.22e-05
5	5_17143094	17143094	T	C	0.026	2.22e-05
5	5_17143386	17143386	G	A	0.027	4.81e-06
5	5_17143577	17143577	A	G	0.026	2.22e-05
5	5_17143841	17143841	A	G	0.026	2.22e-05
5	5_17143889	17143889	C	G	0.026	2.22e-05
5	5_17143898	17143898	A	G	0.026	2.22e-05
5	5_17143996	17143996	A	G	0.027	4.81e-06
5	5_17149231	17149231	A	C	0.026	2.22e-05
5	5_17150752	17150752	G	A	0.026	2.22e-05
5	5_17152437	17152437	T	C	0.026	2.22e-05
5	5_17152547	17152547	A	G	0.026	2.22e-05
5	5_17153155	17153155	T	C	0.026	2.22e-05
5	5_17153466	17153466	A	G	0.026	2.22e-05
5	5_17153821	17153821	G	A	0.026	2.22e-05
5	5_17155903	17155903	C	T	0.026	2.22e-05
5	5_17155951	17155951	A	G	0.026	2.22e-05
5	5_17157542	17157542	G	C	0.026	2.22e-05
5	5_17157968	17157968	G	C	0.026	2.22e-05
5	5_17158083	17158083	A	G	0.026	2.22e-05
5	5_17158557	17158557	T	C	0.026	2.22e-05
5	5_17158780	17158780	C	T	0.026	1.86e-05
5	5_17158783	17158783	G	A	0.026	2.22e-05
5	5_17158820	17158820	C	T	0.026	2.22e-05
5	5_17160237	17160237	C	T	0.026	2.22e-05
5	5_17160247	17160247	T	C	0.027	3.89e-06
5	5_17177811	17177811	T	C	0.026	2.22e-05
5	5_17177945	17177945	G	C	0.026	2.22e-05
5	5_17189327	17189327	C	A	0.026	2.22e-05
5	5_17189534	17189534	T	C	0.027	5.76e-06
5	5_17190402	17190402	A	G	0.026	2.22e-05
5	5_17190812	17190812	A	G	0.026	2.22e-05
5	5_17203706	17203706	A	G	0.026	2.22e-05
5	5_17209525	17209525	T	C	0.026	2.22e-05
5	5_17254076	17254076	G	A	0.026	2.22e-05
5	5_17254097	17254097	T	C	0.026	1.86e-05
5	5_17255061	17255061	A	G	0.026	2.22e-05
5	5_17255195	17255195	C	G	0.026	2.22e-05
5	5_17255213	17255213	A	G	0.026	2.22e-05
5	5_17255695	17255695	G	C	0.026	2.22e-05
5	5_17275197	17275197	T	G	0.026	2.22e-05
5	5_17275651	17275651	T	C	0.026	2.22e-05
5	5_17276182	17276182	G	C	0.026	2.22e-05
5	5_17277163	17277163	A	G	0.026	2.22e-05
5	5_17280376	17280376	A	G	0.026	2.22e-05
5	5_17281076	17281076	T	C	0.026	2.22e-05
5	5_17284959	17284959	T	C	0.026	2.22e-05
5	5_17291489	17291489	G	A	0.027	6.33e-06
5	5_17292738	17292738	A	G	0.026	1.86e-05
5	5_17292831	17292831	C	T	0.027	6.33e-06
5	5_17293177	17293177	A	T	0.029	3.61e-06
5	5_17294309	17294309	A	G	0.027	5.06e-06
5	5_17294840	17294840	T	C	0.029	2.89e-06
5	5_17296659	17296659	A	G	0.027	5.06e-06
5	5_17298486	17298486	C	T	0.027	6.33e-06
5	5_17304380	17304380	C	A	0.03	1.88e-06
5	5_17304381	17304381	G	C	0.03	1.88e-06
5	5_17305343	17305343	T	C	0.03	1.88e-06
5	5_17305344	17305344	T	C	0.027	5.06e-06
5	5_17313822	17313822	G	C	0.027	5.06e-06
5	5_17313849	17313849	T	C	0.027	5.06e-06
5	5_17315614	17315614	T	G	0.027	5.01e-06
5	5_17316036	17316036	A	G	0.027	6.33e-06
5	5_17317695	17317695	A	G	0.027	5.06e-06
5	5_17326673	17326673	T	C	0.026	2.22e-05
5	5_17328296	17328296	T	C	0.026	2.22e-05
5	5_17329950	17329950	T	C	0.026	2.22e-05
5	5_17330180	17330180	G	T	0.026	2.22e-05
5	5_17330647	17330647	C	T	0.026	2.22e-05
5	5_17330894	17330894	A	G	0.026	2.22e-05
5	5_17338178	17338178	T	C	0.027	4.13e-05
5	5_17345782	17345782	A	G	0.026	2.22e-05
5	5_17359977	17359977	A	G	0.027	4.13e-05
5	5_17360640	17360640	C	G	0.026	2.22e-05
5	5_17360882	17360882	C	T	0.027	4.13e-05
5	5_17360900	17360900	G	T	0.027	4.13e-05
5	5_17360972	17360972	C	G	0.027	4.13e-05
5	5_17361823	17361823	A	G	0.027	4.13e-05
5	5_17361963	17361963	C	T	0.027	4.13e-05
5	5_17362087	17362087	T	C	0.027	4.13e-05
5	5_17363262	17363262	T	C	0.028	3.24e-05
5	5_17364876	17364876	T	C	0.027	4.13e-05
5	5_17364960	17364960	G	C	0.027	4.13e-05
5	5_17366294	17366294	G	A	0.027	1.76e-05
5	5_17366470	17366470	G	C	0.027	1.76e-05
5	5_17366508	17366508	C	T	0.027	1.76e-05
5	5_17367635	17367635	G	A	0.027	4.13e-05
5	5_17367658	17367658	A	G	0.027	4.13e-05
5	5_17367814	17367814	A	G	0.027	4.13e-05
5	5_17367883	17367883	C	T	0.027	4.13e-05
5	5_17368315	17368315	T	C	0.027	4.13e-05
5	5_17376587	17376587	C	G	0.026	2.22e-05
5	5_17392104	17392104	G	C	0.026	2.22e-05
5	5_17444003	17444003	T	C	0.026	2.22e-05
5	5_17444091	17444091	G	C	0.026	2.22e-05
5	5_17447690	17447690	A	G	0.026	2.22e-05
5	5_17447788	17447788	G	C	0.026	2.22e-05
5	5_17448703	17448703	T	C	0.026	2.22e-05
5	5_17449303	17449303	A	G	0.026	2.22e-05
5	5_17449595	17449595	A	G	0.026	2.22e-05
5	5_17451608	17451608	T	C	0.026	2.22e-05
5	5_17451762	17451762	A	G	0.026	2.22e-05
5	5_17451856	17451856	G	A	0.026	2.22e-05
5	5_17451917	17451917	T	C	0.026	2.22e-05
5	5_17453100	17453100	G	T	0.026	2.22e-05
5	5_17454241	17454241	T	A	0.026	2.22e-05
5	5_17457076	17457076	C	G	0.026	2.22e-05
5	5_17458388	17458388	T	C	0.026	2.22e-05
5	5_17458412	17458412	A	G	0.026	2.22e-05
5	5_17458482	17458482	C	T	0.026	2.22e-05
5	5_17458520	17458520	G	A	0.026	2.22e-05
5	5_17465630	17465630	A	G	0.026	2.22e-05
5	5_17465753	17465753	C	T	0.026	2.22e-05
5	5_17465826	17465826	A	G	0.026	2.22e-05
5	5_17466034	17466034	G	C	0.026	2.22e-05
5	5_17466260	17466260	C	A	0.026	2.22e-05
5	5_17481219	17481219	T	C	0.027	1.76e-05
5	5_17481244	17481244	C	T	0.027	1.76e-05
5	5_17481268	17481268	A	G	0.027	1.76e-05
5	5_17481298	17481298	T	A	0.027	1.76e-05
5	5_17481382	17481382	A	G	0.027	1.76e-05
5	5_17481425	17481425	A	G	0.027	1.76e-05
5	5_17481465	17481465	C	G	0.027	1.76e-05
5	5_17483911	17483911	C	G	0.026	2.22e-05
5	5_17484810	17484810	A	G	0.026	2.22e-05
5	5_17487549	17487549	A	G	0.026	2.22e-05
5	5_17487993	17487993	T	C	0.026	2.22e-05
5	5_17492432	17492432	G	A	0.026	2.22e-05
5	5_17492445	17492445	C	T	0.026	2.22e-05
5	5_17493350	17493350	A	G	0.026	2.22e-05
5	5_17493355	17493355	C	T	0.026	2.22e-05
5	5_17494145	17494145	T	C	0.026	2.22e-05
5	5_17494173	17494173	A	G	0.026	2.22e-05
5	5_17497313	17497313	C	T	0.026	2.22e-05
5	5_17497577	17497577	G	A	0.026	2.22e-05
5	5_17497607	17497607	T	C	0.026	2.22e-05
5	5_17497755	17497755	T	C	0.026	2.22e-05
5	5_17497760	17497760	T	C	0.026	2.22e-05
5	5_17497785	17497785	G	A	0.026	2.22e-05
5	5_17497874	17497874	G	A	0.026	2.22e-05
5	5_17497880	17497880	C	T	0.026	2.22e-05
5	5_17497980	17497980	G	A	0.026	2.22e-05
5	5_17498019	17498019	T	C	0.026	2.22e-05
5	5_17498078	17498078	T	A	0.026	2.22e-05
[truncated: 3,651 more rows]
