# Supplementary material for: Insights into the architecture of human-induced polygenic selection in Duroc pigs
Source: J Anim Sci Biotechnol. 2022 Sep 21;13:99. doi: 10.1186/s40104-022-00751-x (PMC9490910; doi:10.1186/s40104-022-00751-x)
Supplement: Supplementary file 12 — Additional file 12: Table S3. Candidate genes that overlapped with ROH hotspots. [file 40104_2022_751_MOESM12_ESM.xlsx]

## Sheet: Table S3
Table S3. Candidate genes that overlapped with ROH hotspots
Chromosome	Position	SNP	Strand	Gene_id	Gene_name
15	61458885	15_61458885	+	ENSSSCG00000022671	GALNT13
15	62266746	15_62266746	+	ENSSSCG00000036078	KCNJ3
15	63594178	15_63594178	+	ENSSSCG00000015872	GPD2
15	64246178	15_64246178	+	ENSSSCG00000026146	GALNT5
15	64370254	15_64370254	-	ENSSSCG00000029753	CYTIP
15	64456283	15_64456283	-	ENSSSCG00000015873	ACVR1C
15	64755113	15_64755113	-	ENSSSCG00000015874	ACVR1
15	105647916	15_105647916	+	ENSSSCG00000016111	FZD7
15	105690717	15_105690717	+	ENSSSCG00000016110	KIAA2012
15	105816047	15_105816047	-	ENSSSCG00000035842	SUMO1
15	105852138	15_105852138	+	ENSSSCG00000022225	NOP58
15	106018788	15_106018788	+	ENSSSCG00000016113	BMPR2
2	88220705	2_88220705	-	ENSSSCG00000014113	HOMER1
2	88281803	2_88281803	+	ENSSSCG00000014114	TENT2
2	88397249	2_88397249	+	ENSSSCG00000026098	CMYA5
2	88666718	2_88666718	-	ENSSSCG00000014116	MTX3
2	88726807	2_88726807	+	ENSSSCG00000014117	THBS4
8	80290920	8_80290920	+	ENSSSCG00000037766	NR3C2
8	80675740	8_80675740	-	ENSSSCG00000009029	ARHGAP10
8	101570777	8_101570777	-	ENSSSCG00000009089	ADAD1
8	101641357	8_101641357	+	ENSSSCG00000033267	IL2
8	101737149	8_101737149	-	ENSSSCG00000009090	KIAA1109
8	102130455	8_102130455	+	ENSSSCG00000009092	TRPC3
8	102213165	8_102213165	+	ENSSSCG00000009093	BBS7
8	102265174	8_102265174	-	ENSSSCG00000009096	EXOSC9
8	102388186	8_102388186	+	ENSSSCG00000009097	ANXA5
8	102745379	8_102745379	+	ENSSSCG00000009098	QRFPR
8	102892666	8_102892666	+	ENSSSCG00000009100	TNIP3
8	102996451	8_102996451	+	ENSSSCG00000029260	NDNF
8	103097579	8_103097579	+	ENSSSCG00000009101	PRDM5
8	103927781	8_103927781	+	ENSSSCG00000036256	MAD2L1
8	104271517	8_104271517	+	ENSSSCG00000009106	PDE5A
8	104464702	8_104464702	+	ENSSSCG00000037272	FABP2
8	104499311	8_104499311	-	ENSSSCG00000023174	USP53
8	104574818	8_104574818	-	ENSSSCG00000032838	MYOZ2
8	104678598	8_104678598	-	ENSSSCG00000009111	SYNPO2
8	104809452	8_104809452	+	ENSSSCG00000009112	SEC24D
8	105015979	8_105015979	-	ENSSSCG00000009113	METTL14
8	105121651	8_105121651	+	ENSSSCG00000009114	PRSS12
8	105225558	8_105225558	-	ENSSSCG00000009115	NDST3
13	143684036	13_143684036	+	ENSSSCG00000027941	LSAMP
13	180572024	13_180572024	+	ENSSSCG00000024623	USP25
1	31161499	1_31161499	-	ENSSSCG00000004189	TAAR9
1	31185360	1_31185360	+	ENSSSCG00000004190	STX7
1	31282544	1_31282544	+	ENSSSCG00000004191	MOXD1
1	31673872	1_31673872	+	ENSSSCG00000004192	CCN2
1	31723354	1_31723354	-	ENSSSCG00000004193	ENPP1
1	209186330	1_209186330	+	ENSSSCG00000005191	MPDZ
1	209620097	1_209620097	-	ENSSSCG00000036360	LURAP1L
1	209725958	1_209725958	-	ENSSSCG00000005193	TYRP1
1	213483412	1_213483412	+	ENSSSCG00000005194	PTPRD
9	71350075	9_71350075	+	ENSSSCG00000036436	FZD1
9	71844013	9_71844013	-	ENSSSCG00000015309	MTERF1
9	71898700	9_71898700	+	ENSSSCG00000015310	AKAP9
9	72057550	9_72057550	-	ENSSSCG00000015311	CYP51A1
9	72098019	9_72098019	-	ENSSSCG00000029092	LRRD1
9	72428332	9_72428332	-	ENSSSCG00000029967	PEX1
9	72445380	9_72445380	+	ENSSSCG00000015315	RBM48
9	72454052	9_72454052	-	ENSSSCG00000045005	FAM133B
9	72519831	9_72519831	-	ENSSSCG00000040183	CDK6
9	73394642	9_73394642	-	ENSSSCG00000015320	CALCR
9	73403963	9_73403963	+	ENSSSCG00000015323	GNGT1
9	73675131	9_73675131	-	ENSSSCG00000015322	TFPI2
9	73783990	9_73783990	-	ENSSSCG00000036385	BET1
5	32989843	5_32989843	+	ENSSSCG00000000486	NUP107
5	33049268	5_33049268	+	ENSSSCG00000000487	SLC35E3
5	33088823	5_33088823	+	ENSSSCG00000000488	MDM2
5	33151605	5_33151605	-	ENSSSCG00000023630	CPM
14	117483046	14_117483046	-	ENSSSCG00000030026	SORCS1
