# Supplementary material for: Insights into the architecture of human-induced polygenic selection in Duroc pigs
Source: J Anim Sci Biotechnol. 2022 Sep 21;13:99. doi: 10.1186/s40104-022-00751-x (PMC9490910; doi:10.1186/s40104-022-00751-x)
Supplement: Supplementary file 13 — Additional file 13: Table S4. Candidate genes that overlapped with teat number relevant traits-specific selection signature. [file 40104_2022_751_MOESM13_ESM.xlsx]

## Sheet: Table S4
Table S4. Candidate genes that overlapped with teat number relevant traits-specific selection signature
Chromosome	Start	End	Strand	Gene_id	Gene_name
1	17030001	17080000	-	ENSSSCG00000028974	UST
1	57240001	57290000	-	ENSSSCG00000024249	GABRR2
1	268800001	268850000	+	ENSSSCG00000005649	URM1
1	268800001	268850000	+	ENSSSCG00000005650	CERCAM
2	126440001	126490000	+	ENSSSCG00000039373	SNX24
2	126480001	126530000	-	ENSSSCG00000031128	PPIC
2	141720001	141770000	-	ENSSSCG00000021082	NRG2
3	16370001	16420000	-	ENSSSCG00000040985	KCTD7
3	16370001	16420000	-	ENSSSCG00000007737	TPST1
4	18550001	18600000	-	ENSSSCG00000005995	MTBP
4	18560001	18610000	+	ENSSSCG00000005996	MRPL13
4	20500001	20550000	+	ENSSSCG00000036553	SAMD12
4	70880001	70930000	-	ENSSSCG00000033144	YTHDF3
4	70920001	70970000	+	ENSSSCG00000037637	GGH
4	71960001	72010000	+	ENSSSCG00000025087	ASPH
4	84640001	84690000	+	ENSSSCG00000006321	FAM78B
4	109130001	109180000	+	ENSSSCG00000025704	DENND2D
4	109130001	109180000	-	ENSSSCG00000029918	CEPT1
4	109140001	109190000	+	ENSSSCG00000026922	DRAM2
4	109230001	109280000	+	ENSSSCG00000006799	LRIF1
4	109260001	109310000	-	ENSSSCG00000006800	CD53
5	31010001	31060000	-	ENSSSCG00000000478	GRIP1
6	74960001	75010000	+	ENSSSCG00000003465	FBLIM1
6	74970001	75020000	+	ENSSSCG00000034484	SPEN
6	75060001	75110000	-	ENSSSCG00000026103	ZBTB17
6	75130001	75180000	+	ENSSSCG00000036026	SRARP
6	75150001	75200000	-	ENSSSCG00000003470	FAM131C
6	159420001	159470000	-	ENSSSCG00000027114	SCP2
6	159420001	159470000	-	ENSSSCG00000003857	ZYG11B
6	159470001	159520000	+	ENSSSCG00000027119	COA7
7	16640001	16690000	+	ENSSSCG00000001080	CDKAL1
7	48970001	49020000	+	ENSSSCG00000001779	ZFAND6
7	49210001	49260000	+	ENSSSCG00000040288	ARNT2
7	120550001	120600000	-	ENSSSCG00000037284	CCDC85C
7	120650001	120700000	+	ENSSSCG00000002510	CYP46A1
7	120760001	120810000	+	ENSSSCG00000027667	EML1
8	30050001	30100000	+	ENSSSCG00000036488	KLF3
8	30160001	30210000	+	ENSSSCG00000008785	FAM114A1
8	30160001	30210000	-	ENSSSCG00000026592	TLR6
8	33570001	33620000	-	ENSSSCG00000008803	ATP8A1
11	63030001	63080000	+	ENSSSCG00000009489	GPC6
11	66480001	66530000	+	ENSSSCG00000009505	MBNL2
12	35740001	35790000	+	ENSSSCG00000017665	DHX40
12	38080001	38130000	+	ENSSSCG00000017688	GGNBP2
12	38080001	38130000	+	ENSSSCG00000017690	DHRS11
12	39180001	39230000	-	ENSSSCG00000022417	HNF1B
12	42390001	42440000	+	ENSSSCG00000017728	MYO1D
12	48240001	48290000	-	ENSSSCG00000017826	SMG6
12	50610001	50660000	-	ENSSSCG00000017886	FBXO39
12	50630001	50680000	+	ENSSSCG00000017888	SLC13A5
12	50680001	50730000	+	ENSSSCG00000027100	MED31
12	50680001	50730000	+	ENSSSCG00000017890	PITPNM3
12	52370001	52420000	+	ENSSSCG00000017923	ALOX15
12	52370001	52420000	+	ENSSSCG00000017929	RNASEK
12	52380001	52430000	+	ENSSSCG00000017927	BCL6B
12	52390001	52440000	+	ENSSSCG00000017926	SLC16A13
12	52400001	52450000	-	ENSSSCG00000017925	SLC16A11
12	52430001	52480000	-	ENSSSCG00000017932	ASGR2
13	84360001	84410000	-	ENSSSCG00000011686	SLC9A9
13	121650001	121700000	+	ENSSSCG00000011776	YEATS2
13	129790001	129840000	-	ENSSSCG00000038584	FGF12
13	129830001	129880000	-	ENSSSCG00000011819	MB21D2
13	130270001	130320000	+	ENSSSCG00000036094	PLAAT1
13	130270001	130320000	-	ENSSSCG00000026260	ATP13A5
13	132150001	132200000	-	ENSSSCG00000035414	XXYLT1
13	132250001	132300000	-	ENSSSCG00000031147	ACAP2
13	134040001	134090000	+	ENSSSCG00000011849	TNK2
14	126740001	126790000	+	ENSSSCG00000010658	PNLIP
14	126750001	126800000	+	ENSSSCG00000010659	PNLIPRP1
14	126770001	126820000	+	ENSSSCG00000010660	PNLIPRP2
14	127100001	127150000	-	ENSSSCG00000010665	SHTN1
15	20110001	20160000	+	ENSSSCG00000015710	ACTR3
15	20730001	20780000	+	ENSSSCG00000015711	DPP10
15	123440001	123490000	-	ENSSSCG00000016230	EPHA4
15	134620001	134670000	-	ENSSSCG00000034293	ARL4C
17	18010001	18060000	+	ENSSSCG00000007058	PLCB4
17	53020001	53070000	-	ENSSSCG00000007478	ATP9A
18	5480001	5530000	+	ENSSSCG00000016432	PRKAG2
